# Supplementary material for: Antibiotics and phages drive region-specific diversity of OmpK36 in Klebsiella pneumoniae
Source: mBio. 2025 Aug 18;16(9):e01343-25. doi: 10.1128/mbio.01343-25 (PMC12421954; doi:10.1128/mbio.01343-25)
Supplement: Supplemental tables — Tables S1 to S10. [file mbio.01343-25-s0003.xlsx]

## Sheet: Table S1
Table S1. List and characteristics of genomes from the Pathogenwatch database carrying intact OmpK36 variants.
Genome_ID*	Genome_name	ST	Host	Country	OmpK36_representative**	OmpK36_representative_occurrence	Backbone	Backbone_representative***	Sublineage$	Clonal_group£
5f2d9213f7578ac15aa3894c	G18001092	ST200-1LV	Human	Colombia	G18001092	2	Backbone_A	EuSCAPE_FR019
5f2d9213f7578a862ca3894d	G18001093	ST200-1LV	Human	Colombia	G18001092	2	Backbone_A	EuSCAPE_FR019
5f49cd55677a551c87248320	EuSCAPE_TR037	ST3676	Human	Turkey	EuSCAPE_TR037	3	Backbone_A	ERR2631555	3676	3676
5f487f8e677a55787f246879	EuSCAPE_UK101	ST678	Human	United_Kingdom_(England/Wales/N._Ireland)	EuSCAPE_TR037	3	Backbone_A	ERR2631555	678	678
5f491e06f87f391c5f91e37b	SRR5973301	ST502	Human	USA	EuSCAPE_TR037	3	Backbone_A	ERR2631555	502	502
5f48d811677a5515c8246f03	DRR128837	ST11	Unknown	Japan	DRR128837	787	Backbone_A	DRR128837	258	11
5f49411ff87f390d8191e6fc	ERR3712432	ST307	Unknown	Netherlands	DRR128837	787	Backbone_A	DRR128837	307	307
5f48c86f64435f8614745d94	ERR3712588	ST377	Unknown	Netherlands	DRR128837	787	Backbone_A	DRR128837	442	377
5f4a276664435f51d974835c	ERR3771718	ST307	Unknown	Finland	DRR128837	787	Backbone_A	DRR128837	307	307
5f4a039064435fd2667480c8	ERR3771765	ST307	Unknown	Germany	DRR128837	787	Backbone_A	DRR128837	307	307
5f49d8b364435f0333747da0	ERR3771766	ST307	Unknown	Germany	DRR128837	787	Backbone_A	DRR128837	307	307
5f487afe64435fc5ba745715	ERR3771767	ST307	Unknown	Germany	DRR128837	787	Backbone_A	DRR128837	307	307
5f49e71364435fc30b747eb3	ERR3771768	ST307	Unknown	Germany	DRR128837	787	Backbone_A	DRR128837	307	307
5f49378d677a5514da24771b	ERR3771769	ST307	Unknown	Germany	DRR128837	787	Backbone_A	DRR128837	307	307
5f48622164435f4433745573	ERR3771770	ST307	Unknown	Germany	DRR128837	787	Backbone_A	DRR128837	307	307
5f49d981f87f3962c391f29e	ERR3771771	ST307	Unknown	Germany	DRR128837	787	Backbone_A	DRR128837	307	307
5f49399464435f8714747005	ERR3771772	ST307	Unknown	Germany	DRR128837	787	Backbone_A	DRR128837	307	307
5f49f76ef87f39522291f4fd	ERR3771773	ST307	Unknown	Germany	DRR128837	787	Backbone_A	DRR128837	307	307
5f48a6fcf87f39276d91d9dc	ERR3771774	ST307	Unknown	Germany	DRR128837	787	Backbone_A	DRR128837	307	307
5f4a0d4d677a5590b624875f	ERR3771776	ST307	Unknown	Germany	DRR128837	787	Backbone_A	DRR128837	307	307
5f485cf6f87f39699b91cbfe	ERR3813694	ST307	Unknown	Italy	DRR128837	787	Backbone_A	DRR128837	307	307
5f494b51f87f391fe491e7d1	SRR10017634	ST11	Human	China	DRR128837	787	Backbone_A	DRR128837	258	11
5f49233664435f176b746db4	SRR10017635	ST11	Human	China	DRR128837	787	Backbone_A	DRR128837	258	11
5f486b6a64435f3d3a74560f	SRR10017636	ST11	Human	China	DRR128837	787	Backbone_A	DRR128837	258	11
5f48d5d3677a555bca246ec0	SRR10017638	ST11	Human	China	DRR128837	787	Backbone_A	DRR128837	258	11
5f48cb44f87f3930ee91dcd9	SRR10017639	ST11	Human	China	DRR128837	787	Backbone_A	DRR128837	258	11
5f4855da677a550ad02464dd	SRR10116521	ST307	Human	USA	DRR128837	787	Backbone_A	DRR128837	307	307
5f482cb164435f5735745128	SRR10116522	ST307	Human	USA	DRR128837	787	Backbone_A	DRR128837	307	307
5f482dda677a55736c2461d8	SRR10116523	ST307	Human	USA	DRR128837	787	Backbone_A	DRR128837	307	307
5f485a43677a55fc2f246566	SRR10116608	ST307	Human	USA	DRR128837	787	Backbone_A	DRR128837	307	307
5f48460c677a55e1d42463e1	SRR10116614	ST307	Human	USA	DRR128837	787	Backbone_A	DRR128837	307	307
5f4855de64435f8c72745492	SRR10116767	ST307	Human	USA	DRR128837	787	Backbone_A	DRR128837	307	307
5f4828d9f87f39047c91c8b4	SRR10116769	ST307	Human	USA	DRR128837	787	Backbone_A	DRR128837	307	307
5f485a45f87f3967a791cbc2	SRR10116772	ST307	Human	USA	DRR128837	787	Backbone_A	DRR128837	307	307
5f484f5064435f8f407453fd	SRR10116774	ST307	Human	USA	DRR128837	787	Backbone_A	DRR128837	307	307
5f495bcf64435f3d2a747384	SRR10394536	ST11	Human	China	DRR128837	787	Backbone_A	DRR128837	258	11
5f49c34af87f39305891f105	SRR10394605	ST11	Human	China	DRR128837	787	Backbone_A	DRR128837	258	11
5f496758677a55dfd4247b17	SRR10394910	ST11	Human	China	DRR128837	787	Backbone_A	DRR128837	258	11
5f490fdd677a552d3f24731d	SRR10394933	ST11	Human	China	DRR128837	787	Backbone_A	DRR128837	258	11
5f48d41764435fe922745e9b	SRR10394946	ST11	Human	China	DRR128837	787	Backbone_A	DRR128837	258	11
5f48fb0364435fc3fa746189	SRR10394955	ST11	Human	China	DRR128837	787	Backbone_A	DRR128837	258	11
5f497fd5677a55ef84247d17	SRR10397948	ST11	Human	China	DRR128837	787	Backbone_A	DRR128837	258	11
5f48a2fef87f391ef391d971	SRR10397950	ST11	Human	China	DRR128837	787	Backbone_A	DRR128837	258	11
5f49e06a64435fba99747e37	SRR10397951	ST11	Human	China	DRR128837	787	Backbone_A	DRR128837	258	11
5f490da264435f7cce746324	SRR10397953	ST11	Human	China	DRR128837	787	Backbone_A	DRR128837	258	11
5f47eca5f87f392e5291c3c7	SRR10432599	ST11	Human	China	DRR128837	787	Backbone_A	DRR128837	258	11
5f485e28f87f39077591cc25	SRR10432600	ST11	Human	China	DRR128837	787	Backbone_A	DRR128837	258	11
5f4928a6f87f392d1991e4aa	SRR10432601	ST11	Human	China	DRR128837	787	Backbone_A	DRR128837	258	11
5f4a0ed2f87f39679491f6f0	SRR10432602	ST11	Human	China	DRR128837	787	Backbone_A	DRR128837	258	11
5f47bff9f87f3983aa91c029	SRR10432603	ST11	Human	China	DRR128837	787	Backbone_A	DRR128837	258	11
5f4ce3b164435fd64774856a	SRR10432604	ST11	Human	China	DRR128837	787	Backbone_A	DRR128837	258	11
5f49c409f87f39215691f108	SRR10432605	ST11	Human	China	DRR128837	787	Backbone_A	DRR128837	258	11
5f48cfd3677a55893e246e2e	SRR10432606	ST11	Human	China	DRR128837	787	Backbone_A	DRR128837	258	11
5f47ebea64435f8e0b744c1d	SRR10432609	ST11	Human	China	DRR128837	787	Backbone_A	DRR128837	258	11
5f487b02677a55cc57246850	SRR10432610	ST11	Human	China	DRR128837	787	Backbone_A	DRR128837	258	11
5f48eae2677a559f5a247058	SRR10432611	ST11	Human	China	DRR128837	787	Backbone_A	DRR128837	258	11
5f48f83b64435f379374616c	SRR10432612	ST11	Human	China	DRR128837	787	Backbone_A	DRR128837	258	11
5f47e8a0677a55695d245c3f	SRR10432613	ST11	Human	China	DRR128837	787	Backbone_A	DRR128837	258	11
5f48ca6cf87f39544591dcc0	SRR10432614	ST11	Human	China	DRR128837	787	Backbone_A	DRR128837	258	11
5f488832677a55ab9324692c	SRR10432615	ST11	Human	China	DRR128837	787	Backbone_A	DRR128837	258	11
5f49b25864435f6358747a67	SRR10432616	ST11	Human	China	DRR128837	787	Backbone_A	DRR128837	258	11
5f4a12e5f87f39016691f74a	SRR10432617	ST11	Human	China	DRR128837	787	Backbone_A	DRR128837	258	11
5f495aa0f87f3966a091e932	SRR10432618	ST11	Human	China	DRR128837	787	Backbone_A	DRR128837	258	11
5f4cb5fc64435f0de074852c	SRR10432620	ST11	Human	China	DRR128837	787	Backbone_A	DRR128837	258	11
5f4921c464435f75b0746d9b	SRR10432621	ST11	Human	China	DRR128837	787	Backbone_A	DRR128837	258	11
5f4a2510f87f394a7591f85d	SRR10432622	ST11	Human	China	DRR128837	787	Backbone_A	DRR128837	258	11
5f495590f87f39e44e91e8b1	SRR10432623	ST11	Human	China	DRR128837	787	Backbone_A	DRR128837	258	11
5f49ba3364435f12c4747b1c	SRR10432624	ST11	Human	China	DRR128837	787	Backbone_A	DRR128837	258	11
5f490a2df87f39484d91e1f9	SRR10432625	ST11	Human	China	DRR128837	787	Backbone_A	DRR128837	258	11
5f4902d7677a553ddb24721b	SRR10432626	ST11	Human	China	DRR128837	787	Backbone_A	DRR128837	258	11
5f498565f87f39b52291ecda	SRR10432627	ST11	Human	China	DRR128837	787	Backbone_A	DRR128837	258	11
5f47f323f87f391fac91c464	SRR10432628	ST11	Human	China	DRR128837	787	Backbone_A	DRR128837	258	11
5f48cf41f87f394e4891dd1d	SRR10432629	ST11	Human	China	DRR128837	787	Backbone_A	DRR128837	258	11
5f47efb3f87f39005591c420	SRR10432630	ST11	Human	China	DRR128837	787	Backbone_A	DRR128837	258	11
5f49d73d677a556a1d2483ba	SRR10615702	ST307	Human	Germany	DRR128837	787	Backbone_A	DRR128837	307	307
5f488fe064435f2be97458b6	SRR11725273	ST307	Human	USA	DRR128837	787	Backbone_A	DRR128837	307	307
5f48ff6d677a55d1a0247200	SRR11841876	ST307	Human	Netherlands	DRR128837	787	Backbone_A	DRR128837	307	307
5f4952ab677a55103624793a	SRR12072215	ST11	Human	China	DRR128837	787	Backbone_A	DRR128837	258	11
5f48c149f87f39804591dc05	SRR1222430	ST42	Human	USA	DRR128837	787	Backbone_A	DRR128837	383	10114
5f494a49677a55040f2478b6	SRR12352179	ST307	Human	USA	DRR128837	787	Backbone_A	DRR128837	307	307
5f48fe8a64435f2f00746203	SRR1561338	ST42	Human	USA	DRR128837	787	Backbone_A	DRR128837	383	10114
5f47ee2764435f70d5744c3b	SRR2048087	ST307	Human	USA	DRR128837	787	Backbone_A	DRR128837	307	307
5f49a97c64435f78df747996	SRR2048091	ST307	Human	USA	DRR128837	787	Backbone_A	DRR128837	307	307
5f49ba3164435fea55747b1b	SRR2048099	ST307	Human	USA	DRR128837	787	Backbone_A	DRR128837	307	307
5f4933aa64435f0f19746f71	SRR2048100	ST307	Human	USA	DRR128837	787	Backbone_A	DRR128837	307	307
5f4a263864435f0177748350	SRR2048103	ST307	Human	USA	DRR128837	787	Backbone_A	DRR128837	307	307
5f49e069f87f39f58891f342	SRR2048104	ST307	Human	USA	DRR128837	787	Backbone_A	DRR128837	307	307
5f497137677a551fc6247bff	SRR2048114	ST307	Human	USA	DRR128837	787	Backbone_A	DRR128837	307	307
5f48e97f677a557e35247037	SRR2064844	ST11	Human	China	DRR128837	787	Backbone_A	DRR128837	258	11
5f49fd0964435f3bde748065	SRR2064877	ST11	Human	China	DRR128837	787	Backbone_A	DRR128837	258	11
5f494ec4f87f39c3ef91e839	SRR2064879	ST11	Human	China	DRR128837	787	Backbone_A	DRR128837	258	11
5f49763d64435f773c7475f8	SRR2064885	ST11	Human	China	DRR128837	787	Backbone_A	DRR128837	258	11
5f49ba3c64435f8f05747b24	SRR2064887	ST11	Human	China	DRR128837	787	Backbone_A	DRR128837	258	11
5f49b032677a55d3562480fa	SRR2064888	ST11	Human	China	DRR128837	787	Backbone_A	DRR128837	258	11
5f480263677a5511a1245e8b	SRR2064890	ST11	Human	China	DRR128837	787	Backbone_A	DRR128837	258	11
5f49c163f87f39981291f0c5	SRR2070616	ST11	Human	China	DRR128837	787	Backbone_A	DRR128837	258	11
5f4a0ec2f87f39103791f6da	SRR2070618	ST11	Human	China	DRR128837	787	Backbone_A	DRR128837	258	11
5f482ff964435f4d2374516c	SRR2070619	ST11	Human	China	DRR128837	787	Backbone_A	DRR128837	258	11
5f4a1934677a551f4824884a	SRR2070620	ST11	Human	China	DRR128837	787	Backbone_A	DRR128837	258	11
5f49e8f0f87f39f7bb91f415	SRR2070621	ST11	Human	China	DRR128837	787	Backbone_A	DRR128837	258	11
5f47c825f87f39d70091c088	SRR4302091	ST11	Human	Singapore	DRR128837	787	Backbone_A	DRR128837	258	11
5f494dd5f87f39436291e80b	SRR4302254	ST11	Human	Singapore	DRR128837	787	Backbone_A	DRR128837	258	11
5f49ac23f87f390a2991ef93	SRR4302261	ST11	Human	Singapore	DRR128837	787	Backbone_A	DRR128837	258	11
5f4a1aeb677a550fac248867	SRR5247215	ST11	Human	China	DRR128837	787	Backbone_A	DRR128837	258	11
5f490d9b64435f7f2074631a	SRR5385400	ST307	Human	USA	DRR128837	787	Backbone_A	DRR128837	307	307
5f49788064435f95da74762b	SRR5385413	ST307	Human	USA	DRR128837	787	Backbone_A	DRR128837	307	307
5f487052f87f393d1391cd31	SRR5385420	ST307	Human	USA	DRR128837	787	Backbone_A	DRR128837	307	307
5f492ea864435f7c31746ef9	SRR5385423	ST307	Human	USA	DRR128837	787	Backbone_A	DRR128837	307	307
5f4942a1f87f39372691e723	SRR5385425	ST307	Human	USA	DRR128837	787	Backbone_A	DRR128837	307	307
5f48cce2f87f39783991dce2	SRR5385426	ST307	Human	USA	DRR128837	787	Backbone_A	DRR128837	307	307
5f49eb5364435f4818747f2e	SRR5385436	ST307	Human	USA	DRR128837	787	Backbone_A	DRR128837	307	307
5f490fe0677a556a5d247320	SRR5385438	ST307	Human	USA	DRR128837	787	Backbone_A	DRR128837	307	307
5f492a13677a55dd1e2475bd	SRR5385449	ST307	Human	USA	DRR128837	787	Backbone_A	DRR128837	307	307
5f4890b4677a5522b02469db	SRR5385453	ST307	Human	USA	DRR128837	787	Backbone_A	DRR128837	307	307
5f49c8d564435f0d66747c6f	SRR5385455	ST307	Human	USA	DRR128837	787	Backbone_A	DRR128837	307	307
5f4967ef677a559007247b35	SRR5385463	ST307	Human	USA	DRR128837	787	Backbone_A	DRR128837	307	307
5f49569a677a5533fe247995	SRR5385467	ST307	Human	USA	DRR128837	787	Backbone_A	DRR128837	307	307
5f48a85564435f070a745ac4	SRR5385470	ST307	Human	USA	DRR128837	787	Backbone_A	DRR128837	307	307
5f47ff33677a551c6d245e4f	SRR5385476	ST307	Human	USA	DRR128837	787	Backbone_A	DRR128837	307	307
5f48b106677a55b9e4246bd9	SRR5385482	ST307	Human	USA	DRR128837	787	Backbone_A	DRR128837	307	307
5f48a3e0f87f3933bf91d9a4	SRR5385485	ST307	Human	USA	DRR128837	787	Backbone_A	DRR128837	307	307
5f4869a2677a5544622466e8	SRR5385488	ST307	Human	USA	DRR128837	787	Backbone_A	DRR128837	307	307
5f488d39677a55070024698a	SRR5385515	ST307	Human	USA	DRR128837	787	Backbone_A	DRR128837	307	307
5f4a0dfa677a553a00248780	SRR5385519	ST307	Human	USA	DRR128837	787	Backbone_A	DRR128837	307	307
5f4a1251677a55da0e2487dd	SRR5385520	ST307	Human	USA	DRR128837	787	Backbone_A	DRR128837	307	307
5f47e113f87f3959a591c2ab	SRR5385521	ST307	Human	USA	DRR128837	787	Backbone_A	DRR128837	307	307
5f486b7964435fc2a574561c	SRR5385532	ST307	Human	USA	DRR128837	787	Backbone_A	DRR128837	307	307
5f4a1b9764435feb86748287	SRR5385534	ST307	Human	USA	DRR128837	787	Backbone_A	DRR128837	307	307
5f48f090677a55de422470e2	SRR5385536	ST307	Human	USA	DRR128837	787	Backbone_A	DRR128837	307	307
5f47c09e64435f891f744605	SRR5385624	ST307	Human	USA	DRR128837	787	Backbone_A	DRR128837	307	307
5f47f538677a5589b4245d8f	SRR5385640	ST307	Human	USA	DRR128837	787	Backbone_A	DRR128837	307	307
5f49608ef87f39a3dc91e9cf	SRR5385641	ST307	Human	USA	DRR128837	787	Backbone_A	DRR128837	307	307
5f47be3c64435f74017445be	SRR5385649	ST307-1LV	Human	USA	DRR128837	787	Backbone_A	DRR128837	307	307
5f48ccecf87f3964d191dceb	SRR5385651	ST307	Human	USA	DRR128837	787	Backbone_A	DRR128837	307	307
5f49fa1a64435f83eb74800a	SRR5385652	ST307	Human	USA	DRR128837	787	Backbone_A	DRR128837	307	307
5f47c34064435f4761744681	SRR5385656	ST307	Human	USA	DRR128837	787	Backbone_A	DRR128837	307	307
5f489cdbf87f395d6391d8b2	SRR5385659	ST307	Human	USA	DRR128837	787	Backbone_A	DRR128837	307	307
5f48fdf7f87f39406291e0d1	SRR5385663	ST307	Human	USA	DRR128837	787	Backbone_A	DRR128837	307	307
5f4926a5677a55deeb247571	SRR5385666	ST307	Human	USA	DRR128837	787	Backbone_A	DRR128837	307	307
5f488b99f87f392b1691d7bf	SRR5385672	ST307	Human	USA	DRR128837	787	Backbone_A	DRR128837	307	307
5f49c5dc64435f269c747c33	SRR5385680	ST307	Human	USA	DRR128837	787	Backbone_A	DRR128837	307	307
5f47d36a677a554762245aa3	SRR5385690	ST307	Human	USA	DRR128837	787	Backbone_A	DRR128837	307	307
5f47e03364435fdd92744b4d	SRR5385702	ST307	Human	USA	DRR128837	787	Backbone_A	DRR128837	307	307
5f48038cf87f3998a591c5b8	SRR5385703	ST307	Human	USA	DRR128837	787	Backbone_A	DRR128837	307	307
5f47f3b7677a55f58b245d52	SRR5385704	ST307	Human	USA	DRR128837	787	Backbone_A	DRR128837	307	307
5f4ce41a64435f1ffd7485c3	SRR5385707	ST307	Human	USA	DRR128837	787	Backbone_A	DRR128837	307	307
5f47df0e64435f6780744b25	SRR5385722	ST307	Human	USA	DRR128837	787	Backbone_A	DRR128837	307	307
5f49000464435f523e746228	SRR5385730	ST307	Human	USA	DRR128837	787	Backbone_A	DRR128837	307	307
5f49a07df87f391d8c91ee61	SRR5385732	ST307	Human	USA	DRR128837	787	Backbone_A	DRR128837	307	307
5f48c9d764435f257c745da7	SRR5385734	ST307	Human	USA	DRR128837	787	Backbone_A	DRR128837	307	307
5f495da264435ff3ff7473a3	SRR5385747	ST307	Human	USA	DRR128837	787	Backbone_A	DRR128837	307	307
5f498cd7f87f3962f391ed5e	SRR5385749	ST307	Human	USA	DRR128837	787	Backbone_A	DRR128837	307	307
5f48e59f677a556d39246fd8	SRR5385760	ST307	Human	USA	DRR128837	787	Backbone_A	DRR128837	307	307
5f49690664435fbc707474ce	SRR5385766	ST307	Human	USA	DRR128837	787	Backbone_A	DRR128837	307	307
5f48d653677a552e68246ec5	SRR5385774	ST307	Human	USA	DRR128837	787	Backbone_A	DRR128837	307	307
5f4919a7f87f39f60e91e2fe	SRR5385788	ST307	Human	USA	DRR128837	787	Backbone_A	DRR128837	307	307
5f48f9e864435f8227746184	SRR5385789	ST307	Human	USA	DRR128837	787	Backbone_A	DRR128837	307	307
5f47db6464435fc7c1744aea	SRR5385790	ST307	Human	USA	DRR128837	787	Backbone_A	DRR128837	307	307
5f495577677a5530b5247983	SRR5385804	ST307	Human	USA	DRR128837	787	Backbone_A	DRR128837	307	307
5f491bc664435f5ada746d2b	SRR5385818	ST307	Human	USA	DRR128837	787	Backbone_A	DRR128837	307	307
5f49d984677a5530ad2483df	SRR5385820	ST307	Human	USA	DRR128837	787	Backbone_A	DRR128837	307	307
5f4a11a2677a55fc1b2487bb	SRR5385824	ST307	Human	USA	DRR128837	787	Backbone_A	DRR128837	307	307
5f48fc3d64435f5ec77461b4	SRR5385834	ST307	Human	USA	DRR128837	787	Backbone_A	DRR128837	307	307
5f48fb06f87f39597691e0af	SRR5385848	ST307	Human	USA	DRR128837	787	Backbone_A	DRR128837	307	307
5f495cab677a55f495247a04	SRR5385850	ST307	Human	USA	DRR128837	787	Backbone_A	DRR128837	307	307
5f497cb3677a552c97247ce8	SRR5385851	ST307	Human	USA	DRR128837	787	Backbone_A	DRR128837	307	307
5f497ca464435f4b0f747669	SRR5385860	ST307	Human	USA	DRR128837	787	Backbone_A	DRR128837	307	307
5f49d0a4f87f39723491f1e5	SRR5385861	ST307	Human	USA	DRR128837	787	Backbone_A	DRR128837	307	307
5f490ac164435f06657462e1	SRR5385864	ST307	Human	USA	DRR128837	787	Backbone_A	DRR128837	307	307
5f491e03f87f39335791e377	SRR5385868	ST307	Human	USA	DRR128837	787	Backbone_A	DRR128837	307	307
5f485eab64435fa90374552d	SRR5385883	ST307	Human	USA	DRR128837	787	Backbone_A	DRR128837	307	307
5f498cd3f87f39232791ed5c	SRR5385885	ST307	Human	USA	DRR128837	787	Backbone_A	DRR128837	307	307
5f49278564435f341f746e1f	SRR5385888	ST307	Human	USA	DRR128837	787	Backbone_A	DRR128837	307	307
5f48026264435f72b1744db8	SRR5385891	ST307	Human	USA	DRR128837	787	Backbone_A	DRR128837	307	307
5f48fa6bf87f392e0a91e094	SRR5385894	ST307	Human	USA	DRR128837	787	Backbone_A	DRR128837	307	307
5f4899cd677a5525c4246a71	SRR5385900	ST307	Human	USA	DRR128837	787	Backbone_A	DRR128837	307	307
5f489467677a556183246a1e	SRR5385909	ST307	Human	USA	DRR128837	787	Backbone_A	DRR128837	307	307
5f486519677a5520dd246689	SRR5385917	ST307	Human	USA	DRR128837	787	Backbone_A	DRR128837	307	307
5f491084677a559f16247342	SRR5385918	ST307	Human	USA	DRR128837	787	Backbone_A	DRR128837	307	307
5f499f1af87f39a87191ee40	SRR5385919	ST307	Human	USA	DRR128837	787	Backbone_A	DRR128837	307	307
5f49620164435f68fc747446	SRR5385930	ST307	Human	USA	DRR128837	787	Backbone_A	DRR128837	307	307
5f4896b4677a550bfa246a4a	SRR5385931	ST307	Human	USA	DRR128837	787	Backbone_A	DRR128837	307	307
5f4a188864435fa98274823d	SRR5385932	ST307	Human	USA	DRR128837	787	Backbone_A	DRR128837	307	307
5f494297f87f39db7791e721	SRR5385933	ST307	Human	USA	DRR128837	787	Backbone_A	DRR128837	307	307
5f47f525677a5598f5245d7f	SRR5385935	ST307	Human	USA	DRR128837	787	Backbone_A	DRR128837	307	307
5f49662c677a556022247ae9	SRR5385967	ST307	Human	USA	DRR128837	787	Backbone_A	DRR128837	307	307
5f48bc3664435f20d1745c87	SRR5385975	ST307	Human	USA	DRR128837	787	Backbone_A	DRR128837	307	307
5f48e052f87f39cae191de55	SRR5385976	ST307	Human	USA	DRR128837	787	Backbone_A	DRR128837	307	307
5f495ff3677a5546d0247a5b	SRR5385981	ST307	Human	USA	DRR128837	787	Backbone_A	DRR128837	307	307
5f491a57677a557b2324742c	SRR5385987	ST307	Human	USA	DRR128837	787	Backbone_A	DRR128837	307	307
5f497758677a558052247c5b	SRR5385988	ST307	Human	USA	DRR128837	787	Backbone_A	DRR128837	307	307
5f4a2629f87f39182591f85e	SRR5385993	ST307	Human	USA	DRR128837	787	Backbone_A	DRR128837	307	307
5f486ce3f87f3963f591ccfd	SRR5386030	ST307	Human	USA	DRR128837	787	Backbone_A	DRR128837	307	307
5f49ff66677a55f124248684	SRR5386042	ST307	Human	USA	DRR128837	787	Backbone_A	DRR128837	307	307
5f4a06f2f87f39088b91f646	SRR5386049	ST307	Human	USA	DRR128837	787	Backbone_A	DRR128837	307	307
5f488786f87f392d0791cec4	SRR5386071	ST307	Human	USA	DRR128837	787	Backbone_A	DRR128837	307	307
5f48ff6b64435f96ff74621b	SRR5386077	ST307	Human	USA	DRR128837	787	Backbone_A	DRR128837	307	307
5f48e3b8677a5516ad246fae	SRR5386078	ST307	Human	USA	DRR128837	787	Backbone_A	DRR128837	307	307
5f4879d8677a5501f6246829	SRR5386094	ST307	Human	USA	DRR128837	787	Backbone_A	DRR128837	307	307
5f49994564435f20427478bd	SRR5386097	ST307	Human	USA	DRR128837	787	Backbone_A	DRR128837	307	307
5f49e719f87f395c6b91f3d7	SRR5386103	ST307	Human	USA	DRR128837	787	Backbone_A	DRR128837	307	307
5f49e13ef87f399bf291f350	SRR5386105	ST307	Human	USA	DRR128837	787	Backbone_A	DRR128837	307	307
5f492fea64435fa8d2746f1e	SRR5386108	ST307	Human	USA	DRR128837	787	Backbone_A	DRR128837	307	307
5f493900677a550b0d247757	SRR5386113	ST307	Human	USA	DRR128837	787	Backbone_A	DRR128837	307	307
5f493a5d677a55e975247769	SRR5386125	ST307	Human	USA	DRR128837	787	Backbone_A	DRR128837	307	307
5f487b9af87f39449091ce03	SRR5386132	ST307	Human	USA	DRR128837	787	Backbone_A	DRR128837	307	307
5f49ab01f87f391cbf91ef7b	SRR5386135	ST307	Human	USA	DRR128837	787	Backbone_A	DRR128837	307	307
5f48a56f64435f71be745a7d	SRR5386139	ST307	Human	USA	DRR128837	787	Backbone_A	DRR128837	307	307
5f49577164435f4a6b747332	SRR5386140	ST307	Human	USA	DRR128837	787	Backbone_A	DRR128837	307	307
5f49522064435f1ed77472bc	SRR5386161	ST307	Human	USA	DRR128837	787	Backbone_A	DRR128837	307	307
5f49a5d5677a5516d2248030	SRR5386163	ST307	Human	USA	DRR128837	787	Backbone_A	DRR128837	307	307
5f49232ef87f392d6691e438	SRR5386164	ST307	Human	USA	DRR128837	787	Backbone_A	DRR128837	307	307
5f4920daf87f396a0c91e3d4	SRR5386167	ST307	Human	USA	DRR128837	787	Backbone_A	DRR128837	307	307
5f49b24964435f1c42747a5a	SRR5386168	ST307	Human	USA	DRR128837	787	Backbone_A	DRR128837	307	307
5f48ccef677a5526f3246df3	SRR5386172	ST307	Human	USA	DRR128837	787	Backbone_A	DRR128837	307	307
5f49c20c677a5583ca248227	SRR5386176	ST307	Human	USA	DRR128837	787	Backbone_A	DRR128837	307	307
5f487b9ef87f399bca91ce05	SRR5386180	ST307	Human	USA	DRR128837	787	Backbone_A	DRR128837	307	307
5f48a64664435f34ec745a9c	SRR5386190	ST307	Human	USA	DRR128837	787	Backbone_A	DRR128837	307	307
5f48857cf87f391a0291ce80	SRR5386193	ST307	Human	USA	DRR128837	787	Backbone_A	DRR128837	307	307
5f49da1e64435f4bef747db7	SRR5386195	ST307	Human	USA	DRR128837	787	Backbone_A	DRR128837	307	307
5f497fde677a550dd0247d1f	SRR5386200	ST307	Human	USA	DRR128837	787	Backbone_A	DRR128837	307	307
5f4884a5f87f39208691ce6d	SRR5386203	ST307	Human	USA	DRR128837	787	Backbone_A	DRR128837	307	307
5f493816677a555ff8247725	SRR5386206	ST307	Human	USA	DRR128837	787	Backbone_A	DRR128837	307	307
5f49956df87f39031e91ede3	SRR5386207	ST307	Human	USA	DRR128837	787	Backbone_A	DRR128837	307	307
5f49187564435ffff9746cd3	SRR5386210	ST307	Human	USA	DRR128837	787	Backbone_A	DRR128837	307	307
5f49bd78677a55685a2481ea	SRR5386222	ST307	Human	USA	DRR128837	787	Backbone_A	DRR128837	307	307
5f498f5464435f79e77477da	SRR5386225	ST307	Human	USA	DRR128837	787	Backbone_A	DRR128837	307	307
5f48ee3964435f2c7274606c	SRR5386227	ST307	Human	USA	DRR128837	787	Backbone_A	DRR128837	307	307
5f499fa2f87f39bc5991ee49	SRR5386228	ST307	Human	USA	DRR128837	787	Backbone_A	DRR128837	307	307
5f49429664435ff12a747112	SRR5386235	ST307	Human	USA	DRR128837	787	Backbone_A	DRR128837	307	307
5f49cb4b64435f1a32747c7c	SRR5386238	ST307	Human	USA	DRR128837	787	Backbone_A	DRR128837	307	307
5f49f3ea677a55464f248595	SRR5386241	ST307	Human	USA	DRR128837	787	Backbone_A	DRR128837	307	307
5f49f94f677a559d4e24860c	SRR5386246	ST307	Human	USA	DRR128837	787	Backbone_A	DRR128837	307	307
5f48e7af64435f3a84746007	SRR5386248	ST307	Human	USA	DRR128837	787	Backbone_A	DRR128837	307	307
5f488594f87f39e02991cea0	SRR5386250	ST307	Human	USA	DRR128837	787	Backbone_A	DRR128837	307	307
5f4a163964435f7e7c7481f9	SRR5386251	ST307	Human	USA	DRR128837	787	Backbone_A	DRR128837	307	307
5f491227677a556d9b247361	SRR5386254	ST307	Human	USA	DRR128837	787	Backbone_A	DRR128837	307	307
5f48ac44f87f39acc691da2b	SRR5386257	ST307	Human	USA	DRR128837	787	Backbone_A	DRR128837	307	307
5f486fb5677a55730824677e	SRR5386259	ST307	Human	USA	DRR128837	787	Backbone_A	DRR128837	307	307
5f4a163c64435f864b7481fd	SRR5386260	ST307	Human	USA	DRR128837	787	Backbone_A	DRR128837	307	307
5f485b80677a551e0d246599	SRR5386264	ST307	Human	USA	DRR128837	787	Backbone_A	DRR128837	307	307
5f4908fb677a55291f2472b2	SRR5386269	ST307	Human	USA	DRR128837	787	Backbone_A	DRR128837	307	307
5f48e3af677a55ada4246faa	SRR5386270	ST307	Human	USA	DRR128837	787	Backbone_A	DRR128837	307	307
5f49b83af87f39aae091f047	SRR5386271	ST307	Human	USA	DRR128837	787	Backbone_A	DRR128837	307	307
5f486e4f677a55210824676a	SRR5386273	ST307	Human	USA	DRR128837	787	Backbone_A	DRR128837	307	307
5f493f82677a55b2582477eb	SRR5386277	ST307	Human	USA	DRR128837	787	Backbone_A	DRR128837	307	307
5f4a201a677a550e4b2488d1	SRR5386283	ST307	Human	USA	DRR128837	787	Backbone_A	DRR128837	307	307
5f48f668677a554299247167	SRR5386291	ST307	Human	USA	DRR128837	787	Backbone_A	DRR128837	307	307
5f488f5a677a5528392469c9	SRR5386296	ST307	Human	USA	DRR128837	787	Backbone_A	DRR128837	307	307
5f48ca6ef87f39301591dcc1	SRR5386298	ST307	Human	USA	DRR128837	787	Backbone_A	DRR128837	307	307
5f49ee77677a55876d248524	SRR5386301	ST307	Human	USA	DRR128837	787	Backbone_A	DRR128837	307	307
5f4989b1f87f395cb091ed1d	SRR5386302	ST307	Human	USA	DRR128837	787	Backbone_A	DRR128837	307	307
5f48ac53f87f39153b91da32	SRR5386305	ST307	Human	USA	DRR128837	787	Backbone_A	DRR128837	307	307
5f4a08b364435fa11974812d	SRR5386310	ST307	Human	USA	DRR128837	787	Backbone_A	DRR128837	307	307
5f49cf2164435fba7c747ce0	SRR5386316	ST307	Human	USA	DRR128837	787	Backbone_A	DRR128837	307	307
5f48d8dcf87f3982b091ddab	SRR5386320	ST307	Human	USA	DRR128837	787	Backbone_A	DRR128837	307	307
5f48bd1164435f1efd745ca8	SRR5386322	ST307	Human	USA	DRR128837	787	Backbone_A	DRR128837	307	307
5f49f404677a5550cf2485a0	SRR5386323	ST307	Human	USA	DRR128837	787	Backbone_A	DRR128837	307	307
5f490a1af87f397fc691e1df	SRR5386324	ST307	Human	USA	DRR128837	787	Backbone_A	DRR128837	307	307
5f49a14ff87f39675291ee6c	SRR5386325	ST307	Human	USA	DRR128837	787	Backbone_A	DRR128837	307	307
5f4a26e1677a55b68d248997	SRR5386327	ST307	Human	USA	DRR128837	787	Backbone_A	DRR128837	307	307
5f490245f87f39126791e148	SRR5386331	ST307	Human	USA	DRR128837	787	Backbone_A	DRR128837	307	307
5f490cd1677a55ac9b2472f5	SRR5386332	ST307	Human	USA	DRR128837	787	Backbone_A	DRR128837	307	307
5f48981764435f467274596d	SRR5386333	ST307	Human	USA	DRR128837	787	Backbone_A	DRR128837	307	307
5f489188677a554e4a2469e8	SRR5386337	ST307	Human	USA	DRR128837	787	Backbone_A	DRR128837	307	307
5f494859677a552d54247884	SRR5386353	ST307-1LV	Human	USA	DRR128837	787	Backbone_A	DRR128837	307	307
5f499031f87f39487c91ed8d	SRR5386361	ST307	Human	USA	DRR128837	787	Backbone_A	DRR128837	307	307
5f48f57e677a55c90624713b	SRR5386362	ST307	Human	USA	DRR128837	787	Backbone_A	DRR128837	307	307
5f48b7d9f87f39499791dafe	SRR5386365	ST307	Human	USA	DRR128837	787	Backbone_A	DRR128837	307	307
5f49cc72677a55a5332482f5	SRR5386371	ST307-1LV	Human	USA	DRR128837	787	Backbone_A	DRR128837	307	307
5f49277a677a5543ee24758a	SRR5386373	ST307	Human	USA	DRR128837	787	Backbone_A	DRR128837	307	307
5f48d73064435f6f69745ec4	SRR5386402	ST307	Human	USA	DRR128837	787	Backbone_A	DRR128837	307	307
5f49b580f87f39c17c91effe	SRR5386406	ST307	Human	USA	DRR128837	787	Backbone_A	DRR128837	307	307
5f48dd0464435f0f8f745f59	SRR5386409	ST307	Human	USA	DRR128837	787	Backbone_A	DRR128837	307	307
5f48fd0c64435f30627461c0	SRR5386410	ST307	Human	USA	DRR128837	787	Backbone_A	DRR128837	307	307
5f49d68e677a553fd924838d	SRR5386413	ST307	Human	USA	DRR128837	787	Backbone_A	DRR128837	307	307
5f498e14677a559ed3247e06	SRR5386428	ST307	Human	USA	DRR128837	787	Backbone_A	DRR128837	307	307
5f4914b8f87f39c54a91e292	SRR5386434	ST307	Human	USA	DRR128837	787	Backbone_A	DRR128837	307	307
5f47cb05677a5512b72459cd	SRR5386445	ST307	Human	USA	DRR128837	787	Backbone_A	DRR128837	307	307
5f49efda64435f1c34747f5f	SRR5386452	ST307	Human	USA	DRR128837	787	Backbone_A	DRR128837	307	307
5f48eaef677a55738b247064	SRR5386453	ST307	Human	USA	DRR128837	787	Backbone_A	DRR128837	307	307
5f4880c4677a5588cc2468a7	SRR5386465	ST307	Human	USA	DRR128837	787	Backbone_A	DRR128837	307	307
5f495779677a5566cc2479a9	SRR5386474	ST307	Human	USA	DRR128837	787	Backbone_A	DRR128837	307	307
5f48ccf2f87f3945c191dcf0	SRR5386478	ST307	Human	USA	DRR128837	787	Backbone_A	DRR128837	307	307
5f47c00564435f047f7445e8	SRR5386484	ST307	Human	USA	DRR128837	787	Backbone_A	DRR128837	307	307
5f49bfbf64435f43cf747bb8	SRR5386489	ST307	Human	USA	DRR128837	787	Backbone_A	DRR128837	307	307
5f492a0a64435f6e7d746e6c	SRR5386492	ST307	Human	USA	DRR128837	787	Backbone_A	DRR128837	307	307
5f47d119f87f39e50491c110	SRR5386498	ST307	Human	USA	DRR128837	787	Backbone_A	DRR128837	307	307
5f4ce551677a55c4e6248c12	SRR5386506	ST307	Human	USA	DRR128837	787	Backbone_A	DRR128837	307	307
5f49df06f87f39dbb591f320	SRR5386508	ST307	Human	USA	DRR128837	787	Backbone_A	DRR128837	307	307
5f49cf1ff87f39ddc591f1ba	SRR5386512	ST307	Human	USA	DRR128837	787	Backbone_A	DRR128837	307	307
5f49f942677a55aebe2485fc	SRR5386530	ST307	Human	USA	DRR128837	787	Backbone_A	DRR128837	307	307
5f47e927677a55412c245c56	SRR5386542	ST307	Human	USA	DRR128837	787	Backbone_A	DRR128837	307	307
5f47f71c64435f4a33744ce0	SRR5386552	ST307	Human	USA	DRR128837	787	Backbone_A	DRR128837	307	307
5f4ce4cf677a557174248ba9	SRR5386575	ST307	Human	USA	DRR128837	787	Backbone_A	DRR128837	307	307
5f47d10d64435f9c05744793	SRR5386576	ST307	Human	USA	DRR128837	787	Backbone_A	DRR128837	307	307
5f47cbdcf87f3959d391c0c2	SRR5386577	ST307	Human	USA	DRR128837	787	Backbone_A	DRR128837	307	307
5f498f49677a55186b247e33	SRR5386578	ST307	Human	USA	DRR128837	787	Backbone_A	DRR128837	307	307
5f48a129f87f39fb3691d92e	SRR5386580	ST307	Human	USA	DRR128837	787	Backbone_A	DRR128837	307	307
5f4938fa677a55517524774f	SRR5386581	ST307	Human	USA	DRR128837	787	Backbone_A	DRR128837	307	307
5f497865677a5552b8247c6f	SRR5386582	ST307	Human	USA	DRR128837	787	Backbone_A	DRR128837	307	307
5f47ea63f87f39f5b791c386	SRR5386584	ST307	Human	USA	DRR128837	787	Backbone_A	DRR128837	307	307
5f47f48764435ff0e8744cbf	SRR5386587	ST307-2LV	Human	USA	DRR128837	787	Backbone_A	DRR128837	307	307
5f47f7b464435fbc43744d01	SRR5386588	ST307	Human	USA	DRR128837	787	Backbone_A	DRR128837	307	307
5f49330e64435f3b49746f5a	SRR5386593	ST307	Human	USA	DRR128837	787	Backbone_A	DRR128837	307	307
5f4801cbf87f399ae691c598	SRR5386597	ST307	Human	USA	DRR128837	787	Backbone_A	DRR128837	307	307
5f47ecc164435fb365744c24	SRR5386601	ST307	Human	USA	DRR128837	787	Backbone_A	DRR128837	307	307
5f4a12ee677a556df32487ec	SRR5386613	ST307	Human	USA	DRR128837	787	Backbone_A	DRR128837	307	307
5f4a1cc964435f7faf74829d	SRR5386615	ST307	Human	USA	DRR128837	787	Backbone_A	DRR128837	307	307
5f49d36d677a55101b248363	SRR5386624	ST307	Human	USA	DRR128837	787	Backbone_A	DRR128837	307	307
5f4904abf87f39064591e184	SRR5386644	ST307	Human	USA	DRR128837	787	Backbone_A	DRR128837	307	307
5f49f07d677a5595f8248547	SRR5386653	ST307	Human	USA	DRR128837	787	Backbone_A	DRR128837	307	307
5f49752064435f51df7475d9	SRR5386660	ST307	Human	USA	DRR128837	787	Backbone_A	DRR128837	307	307
5f4945c0f87f391e0191e767	SRR5386666	ST307	Human	USA	DRR128837	787	Backbone_A	DRR128837	307	307
5f4a1030f87f393f6191f70f	SRR5386671	ST307	Human	USA	DRR128837	787	Backbone_A	DRR128837	307	307
5f495fd664435f98c37473e8	SRR5386675	ST307	Human	USA	DRR128837	787	Backbone_A	DRR128837	307	307
5f49260764435f20d0746df0	SRR5386679	ST307	Human	USA	DRR128837	787	Backbone_A	DRR128837	307	307
5f49569e64435f79a2747315	SRR5386682	ST307	Human	USA	DRR128837	787	Backbone_A	DRR128837	307	307
5f48621b64435ff61374556e	SRR5386684	ST307	Human	USA	DRR128837	787	Backbone_A	DRR128837	307	307
5f4a164c64435f2b20748213	SRR5386692	ST307	Human	USA	DRR128837	787	Backbone_A	DRR128837	307	307
5f48f41ff87f395f4d91e038	SRR5386693	ST307	Human	USA	DRR128837	787	Backbone_A	DRR128837	307	307
5f4a00e3677a5541b6248696	SRR5386704	ST307	Human	USA	DRR128837	787	Backbone_A	DRR128837	307	307
5f48cf2d64435f5e08745e18	SRR5386718	ST307	Human	USA	DRR128837	787	Backbone_A	DRR128837	307	307
5f49d89f64435f2704747d8f	SRR5386743	ST307	Human	USA	DRR128837	787	Backbone_A	DRR128837	307	307
5f48ea5264435f50db746029	SRR5386748	ST307	Human	USA	DRR128837	787	Backbone_A	DRR128837	307	307
5f4944df677a55259724782d	SRR5386752	ST307	Human	USA	DRR128837	787	Backbone_A	DRR128837	307	307
5f4a06def87f39229e91f62c	SRR5386765	ST307	Human	USA	DRR128837	787	Backbone_A	DRR128837	307	307
5f4a222564435f2f3a748320	SRR5386769	ST307	Human	USA	DRR128837	787	Backbone_A	DRR128837	307	307
5f487f9a677a55f0d4246889	SRR5386787	ST307	Human	USA	DRR128837	787	Backbone_A	DRR128837	307	307
5f48e7ba64435f44a5746015	SRR5386789	ST307	Human	USA	DRR128837	787	Backbone_A	DRR128837	307	307
5f49437464435f2f82747133	SRR5386794	ST307	Human	USA	DRR128837	787	Backbone_A	DRR128837	307	307
5f49ab86f87f39061f91ef83	SRR5386802	ST307	Human	USA	DRR128837	787	Backbone_A	DRR128837	307	307
5f48a09d64435f516f745a12	SRR5386804	ST307	Human	USA	DRR128837	787	Backbone_A	DRR128837	307	307
5f491df5f87f39238591e365	SRR5386819	ST307	Human	USA	DRR128837	787	Backbone_A	DRR128837	307	307
5f48749d64435fcf8f7456c3	SRR5386825	ST307	Human	USA	DRR128837	787	Backbone_A	DRR128837	307	307
5f48ec9c64435f786c746047	SRR5386837	ST307	Human	USA	DRR128837	787	Backbone_A	DRR128837	307	307
5f492601f87f390fee91e481	SRR5386844	ST307	Human	USA	DRR128837	787	Backbone_A	DRR128837	307	307
5f4874ac64435ff0c17456d0	SRR5386845	ST307	Human	USA	DRR128837	787	Backbone_A	DRR128837	307	307
5f48e118f87f393f0291de62	SRR5386846	ST307	Human	USA	DRR128837	787	Backbone_A	DRR128837	307	307
5f48c158f87f39da2791dc12	SRR5386854	ST307	Human	USA	DRR128837	787	Backbone_A	DRR128837	307	307
5f4952aef87f391e5591e867	SRR5386855	ST307	Human	USA	DRR128837	787	Backbone_A	DRR128837	307	307
5f49e3a3f87f39494591f39e	SRR5386858	ST307	Human	USA	DRR128837	787	Backbone_A	DRR128837	307	307
5f4a0d4c64435fa4d6748174	SRR5386877	ST307	Human	USA	DRR128837	787	Backbone_A	DRR128837	307	307
5f4959cff87f391f4691e91a	SRR5386882	ST307	Human	USA	DRR128837	787	Backbone_A	DRR128837	307	307
5f48c6ad64435f2880745d68	SRR5386923	ST307	Human	USA	DRR128837	787	Backbone_A	DRR128837	307	307
5f49aae8f87f393b6991ef59	SRR5386924	ST307-1LV	Human	USA	DRR128837	787	Backbone_A	DRR128837	307	307
5f49bcdd64435fe3d9747b84	SRR5386926	ST307	Human	USA	DRR128837	787	Backbone_A	DRR128837	307	307
5f489c1964435f0d357459c4	SRR5386935	ST307	Human	USA	DRR128837	787	Backbone_A	DRR128837	307	307
5f4a2008677a556d142488c8	SRR5386940	ST307	Human	USA	DRR128837	787	Backbone_A	DRR128837	307	307
5f49399df87f39586a91e674	SRR5386941	ST307	Human	USA	DRR128837	787	Backbone_A	DRR128837	307	307
5f49fba164435f7a5f74803b	SRR5386945	ST307	Human	USA	DRR128837	787	Backbone_A	DRR128837	307	307
5f47d8f2f87f391b4591c1bb	SRR5386949	ST307	Human	USA	DRR128837	787	Backbone_A	DRR128837	307	307
5f49a3b9f87f392a3d91eeb0	SRR5386955	ST307	Human	USA	DRR128837	787	Backbone_A	DRR128837	307	307
5f49b586f87f39461291f004	SRR5386967	ST307	Human	USA	DRR128837	787	Backbone_A	DRR128837	307	307
5f488783677a5594a724690c	SRR5386970	ST307	Human	USA	DRR128837	787	Backbone_A	DRR128837	307	307
5f47c8d064435f6848744705	SRR5386978	ST307	Human	USA	DRR128837	787	Backbone_A	DRR128837	307	307
5f47e3a8677a552010245ba3	SRR5386979	ST307	Human	USA	DRR128837	787	Backbone_A	DRR128837	307	307
5f494382f87f396f8591e737	SRR5386985	ST307	Human	USA	DRR128837	787	Backbone_A	DRR128837	307	307
5f48fa7bf87f395c3691e0a2	SRR5387009	ST307	Human	USA	DRR128837	787	Backbone_A	DRR128837	307	307
5f490b98677a5539aa2472e5	SRR5387012	ST307	Human	USA	DRR128837	787	Backbone_A	DRR128837	307	307
5f48733af87f39d83991cd7f	SRR5387025	ST307	Human	USA	DRR128837	787	Backbone_A	DRR128837	307	307
5f4871c3677a5526b42467ad	SRR5387026	ST307	Human	USA	DRR128837	787	Backbone_A	DRR128837	307	307
5f48dc31f87f39fe8391ddd9	SRR5387033	ST307	Human	USA	DRR128837	787	Backbone_A	DRR128837	307	307
5f47c32964435f230c74466d	SRR5387159	ST307	Human	USA	DRR128837	787	Backbone_A	DRR128837	307	307
5f496de8f87f39500991ead5	SRR5387179	ST307	Human	USA	DRR128837	787	Backbone_A	DRR128837	307	307
5f48fc3cf87f39aa6491e0bd	SRR5387203	ST307-1LV	Human	USA	DRR128837	787	Backbone_A	DRR128837	307	307
5f499f9f64435f847774791e	SRR5387208	ST307-1LV	Human	USA	DRR128837	787	Backbone_A	DRR128837	307	307
5f48619c64435f19cf74556a	SRR5387214	ST307	Human	USA	DRR128837	787	Backbone_A	DRR128837	307	307
5f4a2148f87f390d5191f824	SRR5387217	ST307	Human	USA	DRR128837	787	Backbone_A	DRR128837	307	307
5f48a09cf87f393e5e91d922	SRR5387222	ST307-1LV	Human	USA	DRR128837	787	Backbone_A	DRR128837	307	307
5f486199f87f3955a291cc57	SRR5387226	ST307	Human	USA	DRR128837	787	Backbone_A	DRR128837	307	307
5f499f1bf87f39305791ee41	SRR5387236	ST307	Human	USA	DRR128837	787	Backbone_A	DRR128837	307	307
5f48ebc1677a55359d247085	SRR5387256	ST307	Human	USA	DRR128837	787	Backbone_A	DRR128837	307	307
5f495efd64435fbea97473ba	SRR5387257	ST307	Human	USA	DRR128837	787	Backbone_A	DRR128837	307	307
5f491a3b64435f1280746d0b	SRR5387258	ST307	Human	USA	DRR128837	787	Backbone_A	DRR128837	307	307
5f48a65df87f39fb0f91d9b3	SRR5387265	ST307	Human	USA	DRR128837	787	Backbone_A	DRR128837	307	307
5f497035677a555767247bf3	SRR5387268	ST307	Human	USA	DRR128837	787	Backbone_A	DRR128837	307	307
5f48ef2564435f6e177460a2	SRR5387269	ST307	Human	USA	DRR128837	787	Backbone_A	DRR128837	307	307
5f48e5a5f87f39edee91deef	SRR5387287	ST307	Human	USA	DRR128837	787	Backbone_A	DRR128837	307	307
5f488793f87f39ae7491ced0	SRR5387293	ST307	Human	USA	DRR128837	787	Backbone_A	DRR128837	307	307
5f49fb9464435f79bf74802f	SRR5387294	ST307	Human	USA	DRR128837	787	Backbone_A	DRR128837	307	307
5f48923d64435fd7437458f2	SRR5387305	ST307	Human	USA	DRR128837	787	Backbone_A	DRR128837	307	307
5f49e1f264435fb124747e5c	SRR5387308	ST307	Human	USA	DRR128837	787	Backbone_A	DRR128837	307	307
5f499227f87f392e0d91eda0	SRR5387313	ST307	Human	USA	DRR128837	787	Backbone_A	DRR128837	307	307
5f4930c8f87f397f1a91e55d	SRR5387314	ST307	Human	USA	DRR128837	787	Backbone_A	DRR128837	307	307
5f49862cf87f395b4791ece1	SRR5387315	ST307	Human	USA	DRR128837	787	Backbone_A	DRR128837	307	307
5f48e7a964435f4fc4745fff	SRR5387318	ST307-1LV	Human	USA	DRR128837	787	Backbone_A	DRR128837	307	307
5f48a12bf87f39ce3b91d92f	SRR5387324	ST307-1LV	Human	USA	DRR128837	787	Backbone_A	DRR128837	307	307
5f4a061564435f8e867480db	SRR5387347	ST307	Human	USA	DRR128837	787	Backbone_A	DRR128837	307	307
5f489198677a5538332469fe	SRR5387350	ST307	Human	USA	DRR128837	787	Backbone_A	DRR128837	307	307
5f47d85e677a5564cd245af4	SRR5387353	ST307	Human	USA	DRR128837	787	Backbone_A	DRR128837	307	307
5f49437ff87f395c1691e735	SRR5387360	ST307	Human	USA	DRR128837	787	Backbone_A	DRR128837	307	307
5f47d6ff677a554640245adb	SRR5387402	ST307	Human	USA	DRR128837	787	Backbone_A	DRR128837	307	307
5f497a66f87f3924f691ebdf	SRR5642047	ST307	Human	USA	DRR128837	787	Backbone_A	DRR128837	307	307
5f49eef9f87f39f2f191f457	SRR5642049	ST307	Human	USA	DRR128837	787	Backbone_A	DRR128837	307	307
5f4871c1677a552a352467ac	SRR5815997	ST11	Human	China	DRR128837	787	Backbone_A	DRR128837	258	11
5f47e03664435fac49744b51	SRR5815998	ST11	Human	USA	DRR128837	787	Backbone_A	DRR128837	258	11
5f47c580f87f3915f791c050	SRR5884856	ST11	Human	Canada	DRR128837	787	Backbone_A	DRR128837	258	11
5f4ce3c0f87f39c76791fe81	SRR5884857	ST11	Human	Canada	DRR128837	787	Backbone_A	DRR128837	258	11
5f48db5664435f41f5745f1d	SRR5973280	ST307	Human	USA	DRR128837	787	Backbone_A	DRR128837	307	307
5f4860aff87f39c80491cc40	SRR5973321	ST307	Human	USA	DRR128837	787	Backbone_A	DRR128837	307	307
5f4a17f9677a551b9b248828	SRR5973342	ST307	Human	USA	DRR128837	787	Backbone_A	DRR128837	307	307
5f491ec7f87f3997b691e385	SRR5973379	ST307	Human	USA	DRR128837	787	Backbone_A	DRR128837	307	307
5f49b798677a554854248194	SRR6442876	ST11	Human	China	DRR128837	787	Backbone_A	DRR128837	258	11
5f47c99864435fab3674470c	SRR6793832	ST11	Human	USA	DRR128837	787	Backbone_A	DRR128837	258	11
5f48a2f8f87f3915e891d96c	SRR6946351	ST11	Human	China	DRR128837	787	Backbone_A	DRR128837	258	11
5f490fda64435f248c746357	SRR6946352	ST11	Human	China	DRR128837	787	Backbone_A	DRR128837	258	11
5f489b7c64435f355e7459b0	SRR6946353	ST11	Human	China	DRR128837	787	Backbone_A	DRR128837	258	11
5f4a02ac677a5595d42486bb	SRR6946354	ST11	Human	China	DRR128837	787	Backbone_A	DRR128837	258	11
5f48dec964435f19c1745f75	SRR6946356	ST11	Human	China	DRR128837	787	Backbone_A	DRR128837	258	11
5f492eb864435fc09a746f00	SRR6946357	ST11	Human	China	DRR128837	787	Backbone_A	DRR128837	258	11
5f49f48964435f7c9e747fc6	SRR6946358	ST11	Human	China	DRR128837	787	Backbone_A	DRR128837	258	11
5f48fc4d677a5556f62471e4	SRR6946359	ST11	Human	China	DRR128837	787	Backbone_A	DRR128837	258	11
5f4a099df87f3959a491f65f	SRR6946360	ST11	Human	China	DRR128837	787	Backbone_A	DRR128837	258	11
5f4a2976677a555b2c2489ab	SRR6951514	ST11	Human	China	DRR128837	787	Backbone_A	DRR128837	258	11
5f497b2f677a55192f247cb4	SRR6951515	ST11	Human	China	DRR128837	787	Backbone_A	DRR128837	258	11
5f48bd0264435f7b02745c9a	SRR6951516	ST11	Human	China	DRR128837	787	Backbone_A	DRR128837	258	11
5f49568ef87f39d2db91e8c0	SRR6951517	ST11	Human	China	DRR128837	787	Backbone_A	DRR128837	258	11
5f48c35d64435f3604745d24	SRR6951518	ST11	Human	China	DRR128837	787	Backbone_A	DRR128837	258	11
5f49892464435f9b9e74775e	SRR6951519	ST11	Human	China	DRR128837	787	Backbone_A	DRR128837	258	11
5f48f1c1677a554bfa24710b	SRR6951520	ST11	Human	China	DRR128837	787	Backbone_A	DRR128837	258	11
5f48decf677a557a11246f5d	SRR6951521	ST11	Human	China	DRR128837	787	Backbone_A	DRR128837	258	11
5f49663b64435f150a74749d	SRR6951523	ST11	Human	China	DRR128837	787	Backbone_A	DRR128837	258	11
5f49d817677a558f0e2483ca	SRR6952534	ST11	Human	China	DRR128837	787	Backbone_A	DRR128837	258	11
5f4997c2677a55d226247ee2	SRR6952536	ST11	Human	China	DRR128837	787	Backbone_A	DRR128837	258	11
5f49d982677a554b7e2483de	SRR6952539	ST11	Human	China	DRR128837	787	Backbone_A	DRR128837	258	11
5f49c422f87f396ab091f112	SRR6952540	ST11	Human	China	DRR128837	787	Backbone_A	DRR128837	258	11
5f486e58677a552b7d246772	SRR6952541	ST11	Human	China	DRR128837	787	Backbone_A	DRR128837	258	11
5f49ef02f87f39747591f45f	SRR6952542	ST11	Human	China	DRR128837	787	Backbone_A	DRR128837	258	11
5f487badf87f39724291ce0c	SRR6952544	ST1640	Human	China	DRR128837	787	Backbone_A	DRR128837	258	11
5f49ecf364435fb70a747f34	SRR6952546	ST11	Human	China	DRR128837	787	Backbone_A	DRR128837	258	11
5f49dfd164435f833a747e2a	SRR6952547	ST11	Human	China	DRR128837	787	Backbone_A	DRR128837	258	11
5f49ee78677a5594d5248525	SRR6952548	ST11	Human	China	DRR128837	787	Backbone_A	DRR128837	258	11
5f496f99f87f391e5391eb0a	SRR6952549	ST11	Human	China	DRR128837	787	Backbone_A	DRR128837	258	11
5f491d66f87f397d4091e350	SRR6952551	ST11	Human	China	DRR128837	787	Backbone_A	DRR128837	258	11
5f4a246564435f780c748341	SRR6952553	ST11	Human	China	DRR128837	787	Backbone_A	DRR128837	258	11
5f495be6f87f39a8ed91e96d	SRR6952554	ST11	Human	China	DRR128837	787	Backbone_A	DRR128837	258	11
5f492948677a555b682475b0	SRR6952556	ST11	Human	China	DRR128837	787	Backbone_A	DRR128837	258	11
5f49280a64435f5187746e30	SRR6955403	ST11	Human	China	DRR128837	787	Backbone_A	DRR128837	258	11
5f498a85f87f3975af91ed35	SRR6955404	ST11	Human	China	DRR128837	787	Backbone_A	DRR128837	258	11
5f49a1eb64435f77d8747949	SRR6955406	ST3627	Human	China	DRR128837	787	Backbone_A	DRR128837	258	11
5f49a812f87f39626891ef14	SRR6955408	ST11	Human	China	DRR128837	787	Backbone_A	DRR128837	258	11
5f47d07d677a55300e245a70	SRR6955410	ST11	Human	China	DRR128837	787	Backbone_A	DRR128837	258	11
5f4863f4677a55e82b246658	SRR6955411	ST11	Human	China	DRR128837	787	Backbone_A	DRR128837	258	11
5f49aed4677a55ef772480ec	SRR6955413	ST11	Human	China	DRR128837	787	Backbone_A	DRR128837	258	11
5f49ff7df87f398db391f5b0	SRR6955415	ST11	Human	China	DRR128837	787	Backbone_A	DRR128837	258	11
5f498853f87f392eb691ed14	SRR6955416	ST11	Human	China	DRR128837	787	Backbone_A	DRR128837	258	11
5f48e318f87f39679391deb0	SRR6955417	ST11	Human	China	DRR128837	787	Backbone_A	DRR128837	258	11
5f48d7fe677a5553d6246ef3	SRR6955420	ST11	Human	China	DRR128837	787	Backbone_A	DRR128837	258	11
5f48c9e3f87f39279491dcb3	SRR6955421	ST11	Human	China	DRR128837	787	Backbone_A	DRR128837	258	11
5f48fff0f87f3969d091e0f3	SRR6955427	ST11	Human	China	DRR128837	787	Backbone_A	DRR128837	258	11
5f490c2d64435f990f7462f1	SRR6958721	ST11	Human	China	DRR128837	787	Backbone_A	DRR128837	258	11
5f490a2ff87f3918a791e1fb	SRR6958722	ST11	Human	China	DRR128837	787	Backbone_A	DRR128837	258	11
5f490408677a5536f7247238	SRR6958723	ST11	Human	China	DRR128837	787	Backbone_A	DRR128837	258	11
5f49d69a677a5560af248398	SRR6958725	ST11	Human	China	DRR128837	787	Backbone_A	DRR128837	258	11
5f498eb2677a5521be247e22	SRR6958726	ST11	Human	China	DRR128837	787	Backbone_A	DRR128837	258	11
5f4923f6f87f390ede91e44c	SRR6958727	ST11	Human	China	DRR128837	787	Backbone_A	DRR128837	258	11
5f4877f8f87f39241891cddd	SRR6958729	ST11	Human	China	DRR128837	787	Backbone_A	DRR128837	258	11
5f49989564435ffa6074789f	SRR6958738	ST11	Human	China	DRR128837	787	Backbone_A	DRR128837	258	11
5f47d2e464435f278c7447b0	SRR6958741	ST11	Human	China	DRR128837	787	Backbone_A	DRR128837	258	11
5f49e514677a550cb8248436	SRR6958742	ST11	Human	China	DRR128837	787	Backbone_A	DRR128837	258	11
5f4a20b0677a55380f2488e8	SRR6958743	ST11	Human	China	DRR128837	787	Backbone_A	DRR128837	258	11
5f48f9e9f87f39089891e090	SRR6958745	ST11	Human	China	DRR128837	787	Backbone_A	DRR128837	258	11
5f49b583677a55a34b24815a	SRR6958746	ST11	Human	China	DRR128837	787	Backbone_A	DRR128837	258	11
5f487e14f87f3920cc91ce1d	SRR6958747	ST11	Human	China	DRR128837	787	Backbone_A	DRR128837	258	11
5f4a1ee1677a555b402488b4	SRR6958748	ST11	Human	China	DRR128837	787	Backbone_A	DRR128837	258	11
5f48b0ef677a55ddbf246bce	SRR6958749	ST11	Human	China	DRR128837	787	Backbone_A	DRR128837	258	11
5f48b704677a55ddc1246c74	SRR6958750	ST11	Human	China	DRR128837	787	Backbone_A	DRR128837	258	11
5f4890c164435f6ff37458d2	SRR6958757	ST11	Human	China	DRR128837	787	Backbone_A	DRR128837	258	11
5f4a192364435f51ad748257	SRR6958758	ST11	Human	China	DRR128837	787	Backbone_A	DRR128837	258	11
5f4a00f064435fef9f7480a4	SRR6958760	ST11	Human	China	DRR128837	787	Backbone_A	DRR128837	258	11
5f4880c2677a55361c2468a5	SRR6958761	ST11	Human	China	DRR128837	787	Backbone_A	DRR128837	258	11
5f49a154f87f39b0ff91ee6e	SRR6958762	ST11	Human	China	DRR128837	787	Backbone_A	DRR128837	258	11
5f48982a64435f40ff74597e	SRR6958768	ST11	Human	China	DRR128837	787	Backbone_A	DRR128837	258	11
5f48c903677a555884246d93	SRR6958774	ST11	Human	China	DRR128837	787	Backbone_A	DRR128837	258	11
5f4801c7f87f39096091c592	SRR6958775	ST11	Human	China	DRR128837	787	Backbone_A	DRR128837	258	11
5f4a0c7d677a5577e2248755	SRR6958776	ST11	Human	China	DRR128837	787	Backbone_A	DRR128837	258	11
5f4967ebf87f3974fd91ea55	SRR6958781	ST11	Human	China	DRR128837	787	Backbone_A	DRR128837	258	11
5f49d69964435f7fa3747d74	SRR6958796	ST11	Human	China	DRR128837	787	Backbone_A	DRR128837	258	11
5f49ee74677a55f9c2248521	SRR6958800	ST11	Human	China	DRR128837	787	Backbone_A	DRR128837	258	11
5f489c16677a5502d8246aa8	SRR6958802	ST11	Human	China	DRR128837	787	Backbone_A	DRR128837	258	11
5f4a0b4cf87f394f0691f692	SRR6958805	ST11	Human	China	DRR128837	787	Backbone_A	DRR128837	258	11
5f4a1dfe64435f73f97482d1	SRR6958807	ST11	Human	China	DRR128837	787	Backbone_A	DRR128837	258	11
5f488e1464435fe11a74588f	SRR6958811	ST11	Human	China	DRR128837	787	Backbone_A	DRR128837	258	11
5f48f582677a55062824713f	SRR6958812	ST11	Human	China	DRR128837	787	Backbone_A	DRR128837	258	11
5f49d200f87f398b1291f207	SRR6958813	ST11	Human	China	DRR128837	787	Backbone_A	DRR128837	258	11
5f48d5baf87f399a0c91dd71	SRR6958814	ST11	Human	China	DRR128837	787	Backbone_A	DRR128837	258	11
5f49bd7c677a551bf32481ee	SRR6958816	ST11	Human	China	DRR128837	787	Backbone_A	DRR128837	258	11
5f49d730677a55bccb2483ae	SRR6958817	ST11	Human	China	DRR128837	787	Backbone_A	DRR128837	258	11
5f4a193064435f1b0a748263	SRR6958818	ST11	Human	China	DRR128837	787	Backbone_A	DRR128837	258	11
5f489c07677a5567f6246a9a	SRR6958819	ST11	Human	China	DRR128837	787	Backbone_A	DRR128837	258	11
5f48fff1f87f393f4a91e0f4	SRR6958820	ST11	Human	China	DRR128837	787	Backbone_A	DRR128837	258	11
5f49674b64435f1a077474ac	SRR6958821	ST11	Human	China	DRR128837	787	Backbone_A	DRR128837	258	11
5f48b388677a557b4c246c23	SRR6958826	ST11	Human	China	DRR128837	787	Backbone_A	DRR128837	258	11
5f49546cf87f39842e91e88b	SRR6958828	ST11	Human	China	DRR128837	787	Backbone_A	DRR128837	258	11
5f49d20cf87f39e11091f212	SRR6958831	ST11	Human	China	DRR128837	787	Backbone_A	DRR128837	258	11
5f4879ea677a555a7f246841	SRR6958835	ST11	Human	China	DRR128837	787	Backbone_A	DRR128837	258	11
5f4ce43e64435f4d6d7485e0	SRR6958836	ST11	Human	China	DRR128837	787	Backbone_A	DRR128837	258	11
5f47d40164435f5dd87447d6	SRR6958838	ST11	Human	China	DRR128837	787	Backbone_A	DRR128837	258	11
5f492eaa677a55840d247636	SRR6958841	ST11	Human	China	DRR128837	787	Backbone_A	DRR128837	258	11
5f49ecff64435f9eff747f3a	SRR6958842	ST11	Human	China	DRR128837	787	Backbone_A	DRR128837	258	11
5f4946a4f87f39611e91e784	SRR6958844	ST11	Human	China	DRR128837	787	Backbone_A	DRR128837	258	11
5f4934e0677a5547722476e2	SRR6958845	ST11	Human	China	DRR128837	787	Backbone_A	DRR128837	258	11
5f47bf74f87f39587991c024	SRR6958846	ST11	Human	China	DRR128837	787	Backbone_A	DRR128837	258	11
5f49be46f87f394d5191f087	SRR6958847	ST11	Human	China	DRR128837	787	Backbone_A	DRR128837	258	11
5f48e8ebf87f39000091df56	SRR6958848	ST11	Human	China	DRR128837	787	Backbone_A	DRR128837	258	11
5f49818ef87f395d8891ec7b	SRR6958849	ST11	Human	China	DRR128837	787	Backbone_A	DRR128837	258	11
5f492298677a5567b22474f9	SRR6958852	ST11	Human	China	DRR128837	787	Backbone_A	DRR128837	258	11
5f47d668f87f390a8591c18d	SRR6958857	ST11	Human	China	DRR128837	787	Backbone_A	DRR128837	258	11
5f48d098677a55724d246e3e	SRR6958864	ST11	Human	China	DRR128837	787	Backbone_A	DRR128837	258	11
5f4a060964435f9a677480d0	SRR6958867	ST11	Human	China	DRR128837	787	Backbone_A	DRR128837	258	11
5f48d5bef87f39f42391dd75	SRR6958868	ST11	Human	China	DRR128837	787	Backbone_A	DRR128837	258	11
5f49f31564435f434d747f9d	SRR6958870	ST11	Human	China	DRR128837	787	Backbone_A	DRR128837	258	11
5f4a28e164435f2dbc74837d	SRR6958871	ST11	Human	China	DRR128837	787	Backbone_A	DRR128837	258	11
5f49f080677a555e8a24854a	SRR6958872	ST11	Human	China	DRR128837	787	Backbone_A	DRR128837	258	11
5f4893ce677a557f2f246a11	SRR6959176	ST11	Human	China	DRR128837	787	Backbone_A	DRR128837	258	11
5f49fc6d64435f0a0b74804b	SRR6959177	ST11	Human	China	DRR128837	787	Backbone_A	DRR128837	258	11
5f491f9f677a552a1c2474b7	SRR6959178	ST11	Human	China	DRR128837	787	Backbone_A	DRR128837	258	11
5f48b37c677a556637246c13	SRR6959179	ST11	Human	China	DRR128837	787	Backbone_A	DRR128837	258	11
5f48ba1a677a5575bd246ca9	SRR6959181	ST11	Human	China	DRR128837	787	Backbone_A	DRR128837	258	11
5f48858cf87f39063c91ce96	SRR6959182	ST11	Human	China	DRR128837	787	Backbone_A	DRR128837	258	11
5f4914d2f87f39f45f91e29f	SRR6959183	ST11	Human	China	DRR128837	787	Backbone_A	DRR128837	258	11
5f486366677a551159246640	SRR6959184	ST11	Human	China	DRR128837	787	Backbone_A	DRR128837	258	11
5f48e7a564435f97da745ff9	SRR6959185	ST11	Human	China	DRR128837	787	Backbone_A	DRR128837	258	11
5f47fe5df87f39c9de91c550	SRR7012011	ST11	Human	China	DRR128837	787	Backbone_A	DRR128837	258	11
5f49cdf1677a556bfa24833e	SRR7012013	ST11	Human	China	DRR128837	787	Backbone_A	DRR128837	258	11
5f492a1c677a553a8c2475c4	SRR7012018	ST11	Human	China	DRR128837	787	Backbone_A	DRR128837	258	11
5f491ee3f87f3907dd91e3aa	SRR7012023	ST11	Human	China	DRR128837	787	Backbone_A	DRR128837	258	11
5f494972f87f39a6e391e7a8	SRR7012024	ST11	Human	China	DRR128837	787	Backbone_A	DRR128837	258	11
5f497033f87f39040f91eb21	SRR7012025	ST11	Human	China	DRR128837	787	Backbone_A	DRR128837	258	11
5f47d496677a55222d245ab0	SRR7012026	ST11	Human	China	DRR128837	787	Backbone_A	DRR128837	258	11
5f492f4a677a55502f24765b	SRR7012027	ST11	Human	China	DRR128837	787	Backbone_A	DRR128837	258	11
5f490169f87f3929a991e133	SRR7012028	ST11	Human	China	DRR128837	787	Backbone_A	DRR128837	258	11
5f495776f87f39db1f91e8d3	SRR7012029	ST11	Human	China	DRR128837	787	Backbone_A	DRR128837	258	11
5f497b3df87f39368c91ebfc	SRR7012030	ST11	Human	China	DRR128837	787	Backbone_A	DRR128837	258	11
5f48c79ff87f39786891dc81	SRR7012031	ST11	Human	China	DRR128837	787	Backbone_A	DRR128837	258	11
5f493983f87f390fb491e668	SRR7012032	ST11	Human	China	DRR128837	787	Backbone_A	DRR128837	258	11
5f49e83e64435fe938747ed7	SRR7012033	ST11	Human	China	DRR128837	787	Backbone_A	DRR128837	258	11
5f4947c4677a554fe7247867	SRR7012034	ST11	Human	China	DRR128837	787	Backbone_A	DRR128837	258	11
5f49bfb664435faf89747bb4	SRR7012035	ST11	Human	China	DRR128837	787	Backbone_A	DRR128837	258	11
5f487336f87f39db7191cd79	SRR7012036	ST11	Human	China	DRR128837	787	Backbone_A	DRR128837	258	11
5f4ce518f87f39879391ff13	SRR7012037	ST11	Human	China	DRR128837	787	Backbone_A	DRR128837	258	11
5f49745564435fe2797475c3	SRR7012038	ST11	Human	China	DRR128837	787	Backbone_A	DRR128837	258	11
5f49de6364435fd7a3747e04	SRR7012039	ST11	Human	China	DRR128837	787	Backbone_A	DRR128837	258	11
5f47d707677a5526b9245adf	SRR7012041	ST11	Human	China	DRR128837	787	Backbone_A	DRR128837	258	11
5f4930b864435f25e8746f38	SRR7012043	ST11	Human	China	DRR128837	787	Backbone_A	DRR128837	258	11
5f47f03a64435f7f24744c53	SRR7012044	ST11	Human	China	DRR128837	787	Backbone_A	DRR128837	258	11
5f48db7064435faa2f745f35	SRR7012045	ST11	Human	China	DRR128837	787	Backbone_A	DRR128837	258	11
5f48983064435fb743745983	SRR7012046	ST11	Human	China	DRR128837	787	Backbone_A	DRR128837	258	11
5f49798564435fda7c74763f	SRR7012047	ST11	Human	China	DRR128837	787	Backbone_A	DRR128837	258	11
5f492332677a554bbf247506	SRR7012048	ST11	Human	China	DRR128837	787	Backbone_A	DRR128837	258	11
5f48c146f87f3923cb91dc02	SRR7012049	ST11	Human	China	DRR128837	787	Backbone_A	DRR128837	258	11
5f47f72264435fe54b744ce5	SRR7012050	ST11	Human	China	DRR128837	787	Backbone_A	DRR128837	258	11
5f486fb4f87f391d2191cd21	SRR7012051	ST11	Human	China	DRR128837	787	Backbone_A	DRR128837	258	11
5f47fc8e64435f2c64744d5c	SRR7012052	ST11	Human	China	DRR128837	787	Backbone_A	DRR128837	258	11
5f48982df87f39015291d881	SRR7012053	ST11	Human	China	DRR128837	787	Backbone_A	DRR128837	258	11
5f49cbdb64435f1876747c8e	SRR7012054	ST11	Human	China	DRR128837	787	Backbone_A	DRR128837	258	11
5f47ff2d677a5513ab245e4a	SRR7012055	ST11	Human	China	DRR128837	787	Backbone_A	DRR128837	258	11
5f47c8b664435f59e77446f9	SRR7012056	ST11	Human	China	DRR128837	787	Backbone_A	DRR128837	258	11
5f49bf2b64435f59a8747ba9	SRR7012058	ST11	Human	China	DRR128837	787	Backbone_A	DRR128837	258	11
5f49918864435f3f3c7477f8	SRR7012059	ST11	Human	China	DRR128837	787	Backbone_A	DRR128837	258	11
5f488823f87f39bd2991d765	SRR7012061	ST11	Human	China	DRR128837	787	Backbone_A	DRR128837	258	11
5f48e326f87f390a7d91debe	SRR7012062	ST11	Human	China	DRR128837	787	Backbone_A	DRR128837	258	11
5f492289f87f39465291e413	SRR7012063	ST11	Human	China	DRR128837	787	Backbone_A	DRR128837	258	11
5f47f48f677a55d8dc245d66	SRR7012064	ST11	Human	China	DRR128837	787	Backbone_A	DRR128837	258	11
5f4ce526f87f396e4691ff19	SRR7012065	ST11	Human	China	DRR128837	787	Backbone_A	DRR128837	258	11
5f487d59677a553533246867	SRR7012066	ST11	Human	China	DRR128837	787	Backbone_A	DRR128837	258	11
5f49defdf87f39d53c91f31c	SRR7012067	ST11	Human	China	DRR128837	787	Backbone_A	DRR128837	258	11
5f485eaf64435f665274552f	SRR7012068	ST11	Human	China	DRR128837	787	Backbone_A	DRR128837	258	11
5f49098b64435f1f4e7462c8	SRR7012069	ST11	Human	China	DRR128837	787	Backbone_A	DRR128837	258	11
5f49248a64435f7564746dbc	SRR7012070	ST11	Human	China	DRR128837	787	Backbone_A	DRR128837	258	11
5f47d1baf87f39d73691c139	SRR7012071	ST11	Human	China	DRR128837	787	Backbone_A	DRR128837	258	11
5f4a2977677a55c1012489ac	SRR7012072	ST11	Human	China	DRR128837	787	Backbone_A	DRR128837	258	11
5f48b644677a556627246c6c	SRR7012073	ST11	Human	China	DRR128837	787	Backbone_A	DRR128837	258	11
5f48ab87677a554351246b78	SRR7012074	ST11	Human	China	DRR128837	787	Backbone_A	DRR128837	258	11
5f47dc8264435fc4b6744afd	SRR7012075	ST11	Human	China	DRR128837	787	Backbone_A	DRR128837	258	11
5f47f49f64435f1033744cca	SRR7012077	ST11	Human	China	DRR128837	787	Backbone_A	DRR128837	258	11
5f48953f64435fd0c874592e	SRR7012078	ST11	Human	China	DRR128837	787	Backbone_A	DRR128837	258	11
5f48cf34677a5523be246e12	SRR7012079	ST11	Human	China	DRR128837	787	Backbone_A	DRR128837	258	11
5f486483677a553c7b246671	SRR7012080	ST11	Human	China	DRR128837	787	Backbone_A	DRR128837	258	11
5f4a1c26f87f396fa891f7cd	SRR7012081	ST11	Human	China	DRR128837	787	Backbone_A	DRR128837	258	11
5f4a1c25f87f397f3c91f7cc	SRR7012082	ST11	Human	China	DRR128837	787	Backbone_A	DRR128837	258	11
5f498195f87f39f13791ec81	SRR7042823	ST11	Human	China	DRR128837	787	Backbone_A	DRR128837	258	11
5f48f590677a55272624714b	SRR7042824	ST11	Human	China	DRR128837	787	Backbone_A	DRR128837	258	11
5f49989064435f2bd274789b	SRR7042826	ST11	Human	China	DRR128837	787	Backbone_A	DRR128837	258	11
5f4a1c2ef87f39401591f7d4	SRR7042827	ST11	Human	China	DRR128837	787	Backbone_A	DRR128837	258	11
5f49cbe764435f5d2a747c98	SRR7042828	ST11	Human	China	DRR128837	787	Backbone_A	DRR128837	258	11
5f485ce8f87f390f7291cbf2	SRR7042829	ST11	Human	China	DRR128837	787	Backbone_A	DRR128837	258	11
5f492bbbf87f39664791e4db	SRR7042831	ST11	Human	China	DRR128837	787	Backbone_A	DRR128837	258	11
5f49d7fbf87f39646391f27a	SRR7042832	ST11	Human	China	DRR128837	787	Backbone_A	DRR128837	258	11
5f4a263bf87f39b3d591f86d	SRR7540267	ST11	Human	China	DRR128837	787	Backbone_A	DRR128837	258	11
5f48f1c3677a55709024710c	SRR7540268	ST11	Human	China	DRR128837	787	Backbone_A	DRR128837	258	11
5f49bade64435f761c747b3a	SRR7540269	ST11	Human	China	DRR128837	787	Backbone_A	DRR128837	258	11
5f494b56f87f3911ac91e7d5	SRR7540270	ST11	Human	China	DRR128837	787	Backbone_A	DRR128837	258	11
5f47fbe5677a555e7f245df9	SRR7540272	ST11	Human	China	DRR128837	787	Backbone_A	DRR128837	258	11
5f49cd4f677a55f945248318	SRR7540273	ST11	Human	China	DRR128837	787	Backbone_A	DRR128837	258	11
5f4a259b677a55c1b9248976	SRR7540274	ST11	Human	China	DRR128837	787	Backbone_A	DRR128837	258	11
5f47caf7677a555a282459bb	SRR7540275	ST11	Human	China	DRR128837	787	Backbone_A	DRR128837	258	11
5f47d9a1f87f39618a91c1e7	SRR7540276	ST11	Human	China	DRR128837	787	Backbone_A	DRR128837	258	11
5f47f24464435f4d2e744ca6	SRR7540277	ST11	Human	China	DRR128837	787	Backbone_A	DRR128837	258	11
5f48ee4864435fbb73746079	SRR7540278	ST11	Human	China	DRR128837	787	Backbone_A	DRR128837	258	11
5f4996e864435faf88747873	SRR7540279	ST11	Human	China	DRR128837	787	Backbone_A	DRR128837	258	11
5f49a817f87f396e0991ef19	SRR7540280	ST11	Human	China	DRR128837	787	Backbone_A	DRR128837	258	11
5f47becc677a5505302458cf	SRR7540281	ST11	Human	China	DRR128837	787	Backbone_A	DRR128837	258	11
5f47ed49677a554683245cd8	SRR7540282	ST11	Human	China	DRR128837	787	Backbone_A	DRR128837	258	11
5f48fd0e64435f60897461c2	SRR7540283	ST11	Human	China	DRR128837	787	Backbone_A	DRR128837	258	11
5f47ce85677a550606245a41	SRR7540285	ST11	Human	China	DRR128837	787	Backbone_A	DRR128837	258	11
5f48b06164435fa153745b7f	SRR7540286	ST11	Human	China	DRR128837	787	Backbone_A	DRR128837	258	11
5f4ce3e2f87f3966b591fe90	SRR7540287	ST11	Human	China	DRR128837	787	Backbone_A	DRR128837	258	11
5f4879d3677a5560fd246823	SRR7540288	ST11	Human	China	DRR128837	787	Backbone_A	DRR128837	258	11
5f498ea4677a552b74247e17	SRR7540289	ST11	Human	China	DRR128837	787	Backbone_A	DRR128837	258	11
5f489aa6677a55598e246a90	SRR7540290	ST11	Human	China	DRR128837	787	Backbone_A	DRR128837	258	11
5f48cdc564435f0d0f745df0	SRR7540291	ST11	Human	China	DRR128837	787	Backbone_A	DRR128837	258	11
5f48b379677a55b25f246c0f	SRR7540292	ST11	Human	China	DRR128837	787	Backbone_A	DRR128837	258	11
5f49cc8764435fb3f6747cae	SRR7540293	ST11	Human	China	DRR128837	787	Backbone_A	DRR128837	258	11
5f48f07af87f39797091dfcd	SRR7540295	ST11	Human	China	DRR128837	787	Backbone_A	DRR128837	258	11
5f49f6a2f87f39009e91f4ec	SRR7540296	ST11	Human	China	DRR128837	787	Backbone_A	DRR128837	258	11
5f4a06e2f87f394a0391f632	SRR7540297	ST11	Human	China	DRR128837	787	Backbone_A	DRR128837	258	11
5f4938f8677a55402224774d	SRR7540298	ST11	Human	China	DRR128837	787	Backbone_A	DRR128837	258	11
5f4a1031677a553d89248797	SRR7540299	ST11	Human	China	DRR128837	787	Backbone_A	DRR128837	258	11
5f47c4f2677a551ada24594d	SRR7540300	ST11	Human	China	DRR128837	787	Backbone_A	DRR128837	258	11
5f497fdd64435fbbbb7476a7	SRR7540301	ST11	Human	China	DRR128837	787	Backbone_A	DRR128837	258	11
5f491e02f87f39eb5291e375	SRR7540302	ST11	Human	China	DRR128837	787	Backbone_A	DRR128837	258	11
5f486691f87f392e8a91cc87	SRR7540304	ST11	Human	China	DRR128837	787	Backbone_A	DRR128837	258	11
5f492f47f87f3954e291e52d	SRR7540305	ST11	Human	China	DRR128837	787	Backbone_A	DRR128837	258	11
5f487f99677a552a0d246887	SRR7540306	ST11	Human	China	DRR128837	787	Backbone_A	DRR128837	258	11
5f4a0988f87f399e9c91f655	SRR7540307	ST11	Human	China	DRR128837	787	Backbone_A	DRR128837	258	11
5f4ce53ff87f39b66b91ff25	SRR7540308	ST11	Human	China	DRR128837	787	Backbone_A	DRR128837	258	11
5f4869adf87f39f40691ccca	SRR7540310	ST11	Human	China	DRR128837	787	Backbone_A	DRR128837	258	11
5f47fdc7677a5554c3245e36	SRR7540311	ST11	Human	China	DRR128837	787	Backbone_A	DRR128837	258	11
5f4ce3fef87f39f05a91fe9c	SRR7540312	ST11	Human	China	DRR128837	787	Backbone_A	DRR128837	258	11
5f4a191a64435fb51174824f	SRR7540313	ST11	Human	China	DRR128837	787	Backbone_A	DRR128837	258	11
5f49ae3e677a55dd682480cf	SRR7540314	ST11	Human	China	DRR128837	787	Backbone_A	DRR128837	258	11
5f4a2763677a55605c24899a	SRR7540315	ST11	Human	China	DRR128837	787	Backbone_A	DRR128837	258	11
5f496907f87f39252791ea6f	SRR7540316	ST11	Human	China	DRR128837	787	Backbone_A	DRR128837	258	11
5f4a22aa677a557a03248918	SRR7540317	ST11	Human	China	DRR128837	787	Backbone_A	DRR128837	258	11
5f49936af87f39559591edd4	SRR7540318	ST11	Human	China	DRR128837	787	Backbone_A	DRR128837	258	11
5f48efa664435f5b2f7460a7	SRR7540319	ST11	Human	China	DRR128837	787	Backbone_A	DRR128837	258	11
5f487064f87f39cf8191cd39	SRR7540320	ST11	Human	China	DRR128837	787	Backbone_A	DRR128837	258	11
5f47c997f87f39958a91c0ab	SRR7540321	ST11	Human	China	DRR128837	787	Backbone_A	DRR128837	258	11
5f47e601677a55df8c245c0a	SRR7540322	ST11	Human	China	DRR128837	787	Backbone_A	DRR128837	258	11
5f47ddf7f87f39bb8091c25c	SRR7540323	ST11	Human	China	DRR128837	787	Backbone_A	DRR128837	258	11
5f49620a677a5553f6247a90	SRR7540324	ST11	Human	China	DRR128837	787	Backbone_A	DRR128837	258	11
5f47df05677a551d34245b74	SRR7540325	ST11	Human	China	DRR128837	787	Backbone_A	DRR128837	258	11
5f4a20ad677a5588b82488e5	SRR7540326	ST11	Human	China	DRR128837	787	Backbone_A	DRR128837	258	11
5f489225f87f391fb491d810	SRR7540327	ST11	Human	China	DRR128837	787	Backbone_A	DRR128837	258	11
5f49b10c677a550b04248108	SRR7540328	ST11	Human	China	DRR128837	787	Backbone_A	DRR128837	258	11
5f487a74677a553b91246848	SRR7540330	ST11	Human	China	DRR128837	787	Backbone_A	DRR128837	258	11
5f49249c64435f730f746dc5	SRR7540332	ST11	Human	China	DRR128837	787	Backbone_A	DRR128837	258	11
5f4932f8f87f39c8e791e5ac	SRR7540333	ST11	Human	China	DRR128837	787	Backbone_A	DRR128837	258	11
5f497ca764435f6dbd74766b	SRR7540334	ST11	Human	China	DRR128837	787	Backbone_A	DRR128837	258	11
5f498e9f677a550507247e13	SRR7540335	ST11	Human	China	DRR128837	787	Backbone_A	DRR128837	258	11
5f49159f677a553b162473a5	SRR7540336	ST11	Human	China	DRR128837	787	Backbone_A	DRR128837	258	11
5f488afff87f392fca91d7a3	SRR7716641	ST11	Human	China	DRR128837	787	Backbone_A	DRR128837	258	11
5f4ce4f8677a55c8e8248bca	SRR7716642	ST11	Human	China	DRR128837	787	Backbone_A	DRR128837	258	11
5f487400677a5574ec2467cd	SRR7716643	ST11	Human	China	DRR128837	787	Backbone_A	DRR128837	258	11
5f493d0064435f4a33747071	SRR7716644	ST11	Human	China	DRR128837	787	Backbone_A	DRR128837	258	11
5f48cdcf64435f508f745dfe	SRR7716645	ST11	Human	China	DRR128837	787	Backbone_A	DRR128837	258	11
5f48e04c677a55434a246f80	SRR7716646	ST11	Human	China	DRR128837	787	Backbone_A	DRR128837	258	11
5f4959bef87f39fcb591e90c	SRR7716648	ST11	Human	China	DRR128837	787	Backbone_A	DRR128837	258	11
5f49cdec64435fbf71747cb6	SRR7716649	ST11	Human	China	DRR128837	787	Backbone_A	DRR128837	258	11
5f487a69f87f39ddea91cde9	SRR7716650	ST11	Human	China	DRR128837	787	Backbone_A	DRR128837	258	11
5f49fab364435fc366748017	SRR7716651	ST11	Human	China	DRR128837	787	Backbone_A	DRR128837	258	11
5f49e59f677a557b4b248448	SRR7716652	ST11	Human	China	DRR128837	787	Backbone_A	DRR128837	258	11
5f49eb3e677a554f442484b0	SRR7716653	ST11	Human	China	DRR128837	787	Backbone_A	DRR128837	258	11
5f498640f87f396e7991ecf2	SRR7716654	ST11	Human	China	DRR128837	787	Backbone_A	DRR128837	258	11
5f49ef04f87f39694b91f460	SRR7716655	ST11	Human	China	DRR128837	787	Backbone_A	DRR128837	258	11
5f48e49564435f5806745fcf	SRR7716656	ST11	Human	China	DRR128837	787	Backbone_A	DRR128837	258	11
5f488414f87f39d28091ce64	SRR7716657	ST11	Human	China	DRR128837	787	Backbone_A	DRR128837	258	11
5f47cf1864435f3602744766	SRR7716659	ST11	Human	China	DRR128837	787	Backbone_A	DRR128837	258	11
5f491221677a552c3524735c	SRR7716660	ST11	Human	China	DRR128837	787	Backbone_A	DRR128837	258	11
5f49c09464435fe102747bc5	SRR7716661	ST11	Human	China	DRR128837	787	Backbone_A	DRR128837	258	11
5f492281677a55a6bf2474f0	SRR7716662	ST11	Human	China	DRR128837	787	Backbone_A	DRR128837	258	11
5f489f37f87f39672891d916	SRR7716663	ST11	Human	China	DRR128837	787	Backbone_A	DRR128837	258	11
5f4890be677a55e1be2469df	SRR7716664	ST11	Human	China	DRR128837	787	Backbone_A	DRR128837	258	11
5f496d4464435faf7b74752c	SRR7716665	ST11	Human	China	DRR128837	787	Backbone_A	DRR128837	258	11
5f4889a1677a55b349246947	SRR7716666	ST11	Human	China	DRR128837	787	Backbone_A	DRR128837	258	11
5f49818af87f399a4691ec78	SRR7716672	ST11	Human	China	DRR128837	787	Backbone_A	DRR128837	258	11
5f4938fb677a554ced247751	SRR7716674	ST11	Human	China	DRR128837	787	Backbone_A	DRR128837	258	11
5f48f113677a5522cd2470e7	SRR7716676	ST11	Human	China	DRR128837	787	Backbone_A	DRR128837	258	11
5f491151677a5533ef24734d	SRR7716677	ST11	Human	China	DRR128837	787	Backbone_A	DRR128837	258	11
5f495587677a5523e124798a	SRR7716678	ST11	Human	China	DRR128837	787	Backbone_A	DRR128837	258	11
5f47fd15f87f39470f91c51f	SRR7716680	ST11	Human	China	DRR128837	787	Backbone_A	DRR128837	258	11
5f49f31f677a5527c724858c	SRR8241382	ST11	Human	China	DRR128837	787	Backbone_A	DRR128837	258	11
5f4986db64435fcbf3747721	SRR8241383	ST11	Human	China	DRR128837	787	Backbone_A	DRR128837	258	11
5f47d66964435f8c5974482d	SRR8241384	ST11	Human	China	DRR128837	787	Backbone_A	DRR128837	258	11
5f47e7d264435ff79c744bf3	SRR8241385	ST11	Human	China	DRR128837	787	Backbone_A	DRR128837	258	11
5f4904a9677a555a3e247250	SRR8241386	ST11	Human	China	DRR128837	787	Backbone_A	DRR128837	258	11
5f48b069f87f39d2d591da93	SRR8241388	ST11	Human	China	DRR128837	787	Backbone_A	DRR128837	258	11
5f4987a264435fc0b9747729	SRR8269376	ST11	Human	China	DRR128837	787	Backbone_A	DRR128837	258	11
5f49da13f87f39c32391f2a6	SRR8269377	ST11	Human	China	DRR128837	787	Backbone_A	DRR128837	258	11
5f47fc9664435f5e31744d66	SRR8269378	ST11	Human	China	DRR128837	787	Backbone_A	DRR128837	258	11
5f4934c6677a556b1b2476cb	SRR8269379	ST11	Human	China	DRR128837	787	Backbone_A	DRR128837	258	11
5f48f585677a559b92247142	SRR8269380	ST11	Human	China	DRR128837	787	Backbone_A	DRR128837	258	11
5f47f8bd677a55588c245dc2	SRR8269381	ST11	Human	China	DRR128837	787	Backbone_A	DRR128837	258	11
5f4a25a7677a5572d3248986	SRR8286437	ST11	Human	China	DRR128837	787	Backbone_A	DRR128837	258	11
5f499939677a55e68b247f04	SRR8286438	ST11	Human	China	DRR128837	787	Backbone_A	DRR128837	258	11
5f497cb664435f7edc747672	SRR8286440	ST11	Human	China	DRR128837	787	Backbone_A	DRR128837	258	11
5f4879e1677a55c9f2246835	SRR8286441	ST11	Human	China	DRR128837	787	Backbone_A	DRR128837	258	11
5f4920e9f87f39a73791e3e1	SRR8286442	ST11	Human	China	DRR128837	787	Backbone_A	DRR128837	258	11
5f495fe8677a55a7a7247a56	SRR8286443	ST11	Human	China	DRR128837	787	Backbone_A	DRR128837	258	11
5f486f22f87f39bc9d91cd16	SRR8286444	ST11	Human	China	DRR128837	787	Backbone_A	DRR128837	258	11
5f496315677a55c1e8247aa8	SRR8286445	ST11	Human	China	DRR128837	787	Backbone_A	DRR128837	258	11
5f49b37a64435f04f1747a81	SRR8286446	ST11	Human	China	DRR128837	787	Backbone_A	DRR128837	258	11
5f49318ef87f3923c691e570	SRR8286447	ST11	Human	China	DRR128837	787	Backbone_A	DRR128837	258	11
5f48adc964435f341b745b3f	SRR8286448	ST11	Human	China	DRR128837	787	Backbone_A	DRR128837	258	11
5f49c202677a5542ab248223	SRR8286449	ST11	Human	China	DRR128837	787	Backbone_A	DRR128837	258	11
5f486c3c677a55420c246737	SRR8286450	ST11	Human	China	DRR128837	787	Backbone_A	DRR128837	258	11
5f4a163f64435f771f748201	SRR8286451	ST11	Human	China	DRR128837	787	Backbone_A	DRR128837	258	11
5f494c2a677a5599a52478db	SRR8286453	ST11	Human	China	DRR128837	787	Backbone_A	DRR128837	258	11
5f49b251677a55413f24811d	SRR8286454	ST11	Human	China	DRR128837	787	Backbone_A	DRR128837	258	11
5f48705a64435fc09574567a	SRR8286455	ST11	Human	China	DRR128837	787	Backbone_A	DRR128837	258	11
5f49fa2c677a5551f5248624	SRR8286456	ST11	Human	China	DRR128837	787	Backbone_A	DRR128837	258	11
5f490ac464435f9aae7462e4	SRR8286457	ST11	Human	China	DRR128837	787	Backbone_A	DRR128837	258	11
5f49114664435f2023746371	SRR8286458	ST11	Human	China	DRR128837	787	Backbone_A	DRR128837	258	11
5f49f80464435f2310747fec	SRR8286459	ST11	Human	China	DRR128837	787	Backbone_A	DRR128837	258	11
5f49d09e677a5523a7248350	SRR8286460	ST11	Human	China	DRR128837	787	Backbone_A	DRR128837	258	11
5f488af964435f698c745870	SRR8286461	ST11	Human	China	DRR128837	787	Backbone_A	DRR128837	258	11
5f49a658f87f39a23e91eee4	SRR8286462	ST11	Human	China	DRR128837	787	Backbone_A	DRR128837	258	11
5f4964fd64435fa0c174747c	SRR8286463	ST11	Human	China	DRR128837	787	Backbone_A	DRR128837	258	11
5f495e38677a555910247a46	SRR8286464	ST11	Human	China	DRR128837	787	Backbone_A	DRR128837	258	11
5f4a22b6f87f394f8591f83c	SRR8286465	ST11	Human	China	DRR128837	787	Backbone_A	DRR128837	258	11
5f499438677a55df9e247e77	SRR8286466	ST11	Human	China	DRR128837	787	Backbone_A	DRR128837	258	11
5f4892f864435fee287458f6	SRR8286475	ST11	Human	China	DRR128837	787	Backbone_A	DRR128837	258	11
5f48c2c164435fc811745d16	SRR8286476	ST11	Human	China	DRR128837	787	Backbone_A	DRR128837	258	11
5f497b32f87f399eaa91ebf1	SRR8286477	ST11	Human	China	DRR128837	787	Backbone_A	DRR128837	258	11
5f487e2564435f6d0b745782	SRR8286478	ST11	Human	China	DRR128837	787	Backbone_A	DRR128837	258	11
5f47f94ef87f396fa891c4bb	SRR8286479	ST11	Human	China	DRR128837	787	Backbone_A	DRR128837	258	11
5f492334f87f3944ed91e43d	SRR8286480	ST11	Human	China	DRR128837	787	Backbone_A	DRR128837	258	11
5f487e3064435f4fcb74578b	SRR8286481	ST11	Human	China	DRR128837	787	Backbone_A	DRR128837	258	11
5f49c82364435fc63e747c57	SRR8286482	ST11	Human	China	DRR128837	787	Backbone_A	DRR128837	258	11
5f48c4c6677a55b692246d3a	SRR8286483	ST11	Human	China	DRR128837	787	Backbone_A	DRR128837	258	11
5f49835164435f88b47476f9	SRR8286484	ST11	Human	China	DRR128837	787	Backbone_A	DRR128837	258	11
5f49d727677a557e922483a6	SRR8286488	ST11	Human	China	DRR128837	787	Backbone_A	DRR128837	258	11
5f495fe664435fe4da7473ef	SRR8286489	ST11	Human	China	DRR128837	787	Backbone_A	DRR128837	258	11
5f4869b864435f3c1b7455fd	SRR8286491	ST11	Human	China	DRR128837	787	Backbone_A	DRR128837	258	11
5f48975bf87f39b61891d873	SRR8286492	ST11	Human	China	DRR128837	787	Backbone_A	DRR128837	258	11
5f488b94f87f390f5891d7bb	SRR8286494	ST11	Human	China	DRR128837	787	Backbone_A	DRR128837	258	11
5f48fc36677a55bc302471da	SRR8286495	ST11	Human	China	DRR128837	787	Backbone_A	DRR128837	258	11
5f4a171264435fb0f774821c	SRR8286496	ST11	Human	China	DRR128837	787	Backbone_A	DRR128837	258	11
5f498488f87f390ef591ecc4	SRR8286497	ST11	Human	China	DRR128837	787	Backbone_A	DRR128837	258	11
5f49fa22f87f398ab291f541	SRR8286498	ST11	Human	China	DRR128837	787	Backbone_A	DRR128837	258	11
5f498a8ff87f39ca4b91ed3f	SRR8286499	ST11	Human	China	DRR128837	787	Backbone_A	DRR128837	258	11
5f4997cb677a55cdcd247ee6	SRR8286500	ST11	Human	China	DRR128837	787	Backbone_A	DRR128837	258	11
5f48d210677a55c76c246e6c	SRR8286501	ST11	Human	China	DRR128837	787	Backbone_A	DRR128837	258	11
5f47efbbf87f398f4591c42a	SRR8286502	ST11	Human	China	DRR128837	787	Backbone_A	DRR128837	258	11
5f47e9d8677a552710245c93	SRR8286503	ST11	Human	China	DRR128837	787	Backbone_A	DRR128837	258	11
5f49b37064435f9eaa747a78	SRR8286504	ST11	Human	China	DRR128837	787	Backbone_A	DRR128837	258	11
5f48ff51f87f39b87f91e0e2	SRR8286505	ST11	Human	China	DRR128837	787	Backbone_A	DRR128837	258	11
5f496ebd64435f177b74755b	SRR8286507	ST11	Human	China	DRR128837	787	Backbone_A	DRR128837	258	11
5f49b11464435f66ed747a30	SRR8286508	ST11	Human	China	DRR128837	787	Backbone_A	DRR128837	258	11
5f4a171764435f26e674821e	SRR8286509	ST11	Human	China	DRR128837	787	Backbone_A	DRR128837	258	11
5f4801c2f87f39ec0491c58c	SRR8286512	ST11	Human	China	DRR128837	787	Backbone_A	DRR128837	258	11
5f48e04df87f39163891de53	SRR8286513	ST11	Human	China	DRR128837	787	Backbone_A	DRR128837	258	11
5f48b059677a551cd0246bc1	SRR8286514	ST11	Human	China	DRR128837	787	Backbone_A	DRR128837	258	11
5f49260464435fa9a0746ded	SRR8286515	ST11	Human	China	DRR128837	787	Backbone_A	DRR128837	258	11
5f489313f87f39e9d991d832	SRR8286516	ST11	Human	China	DRR128837	787	Backbone_A	DRR128837	258	11
5f490b8cf87f394d5391e209	SRR8286517	ST11	Human	China	DRR128837	787	Backbone_A	DRR128837	258	11
5f486b7f677a55694e246734	SRR8286518	ST11	Human	China	DRR128837	787	Backbone_A	DRR128837	258	11
5f48bdcdf87f398f3d91db91	SRR8286519	ST11	Human	China	DRR128837	787	Backbone_A	DRR128837	258	11
5f4a2471677a55b20c248948	SRR8286520	ST11	Human	China	DRR128837	787	Backbone_A	DRR128837	258	11
5f4986cb677a555507247d87	SRR8286521	ST11	Human	China	DRR128837	787	Backbone_A	DRR128837	258	11
5f4a0460677a5569f72486e5	SRR8286522	ST11	Human	China	DRR128837	787	Backbone_A	DRR128837	258	11
5f49eb41677a5566c82484b3	SRR8286523	ST11	Human	China	DRR128837	787	Backbone_A	DRR128837	258	11
5f49ecf0677a5574e62484f4	SRR8286524	ST11	Human	China	DRR128837	787	Backbone_A	DRR128837	258	11
5f4982be677a551516247d39	SRR8286525	ST11	Human	China	DRR128837	787	Backbone_A	DRR128837	258	11
5f4999e064435f39057478d7	SRR8286526	ST11	Human	China	DRR128837	787	Backbone_A	DRR128837	258	11
5f486d8964435f50e4745641	SRR8286527	ST11	Human	China	DRR128837	787	Backbone_A	DRR128837	258	11
5f4a2459677a557f6a24893e	SRR8286528	ST11	Human	China	DRR128837	787	Backbone_A	DRR128837	258	11
5f494ebff87f397d7791e836	SRR8286532	ST11	Human	China	DRR128837	787	Backbone_A	DRR128837	258	11
5f49daab64435fc10c747dc8	SRR8286534	ST11	Human	China	DRR128837	787	Backbone_A	DRR128837	258	11
5f48da7e677a555892246f21	SRR8286535	ST11	Human	China	DRR128837	787	Backbone_A	DRR128837	258	11
5f48e11cf87f39af2e91de66	SRR8286536	ST11	Human	China	DRR128837	787	Backbone_A	DRR128837	258	11
5f49daa5677a553caf2483e8	SRR8286541	ST11	Human	China	DRR128837	787	Backbone_A	DRR128837	258	11
5f486223f87f39216a91cc5e	SRR8286542	ST11	Human	China	DRR128837	787	Backbone_A	DRR128837	258	11
5f489fc6677a5544e2246acd	SRR8286544	ST11	Human	China	DRR128837	787	Backbone_A	DRR128837	258	11
5f4a1718f87f39988591f778	SRR8594778	ST11	Human	China	DRR128837	787	Backbone_A	DRR128837	258	11
5f47e04b64435fd609744b64	SRR8614123	ST11	Human	China	DRR128837	787	Backbone_A	DRR128837	258	11
5f497452677a5521a9247c2b	SRR8651537	ST307	Unknown	South_Africa	DRR128837	787	Backbone_A	DRR128837	307	307
5f492c6964435fcbd7746ebf	SRR8651540	ST307	Unknown	South_Africa	DRR128837	787	Backbone_A	DRR128837	307	307
5f47e720f87f39bc7691c34a	SRR8651544	ST307	Unknown	South_Africa	DRR128837	787	Backbone_A	DRR128837	307	307
5f49b2e664435f889f747a71	SRR8651546	ST307	Unknown	South_Africa	DRR128837	787	Backbone_A	DRR128837	307	307
5f486ce064435f758874562b	SRR9062548	ST11	Human	France	DRR128837	787	Backbone_A	DRR128837	258	11
5f48861bf87f391faf91cea7	SRR9217775	ST11	Human	Singapore	DRR128837	787	Backbone_A	DRR128837	258	11
5f49e679677a55721e248474	SRR9217778	ST11	Human	Singapore	DRR128837	787	Backbone_A	DRR128837	258	11
5f4a2504677a5573bf248959	SRR9217792	ST11	Human	Singapore	DRR128837	787	Backbone_A	DRR128837	258	11
5f49a158f87f39c86091ee70	SRR9217847	ST11	Human	Singapore	DRR128837	787	Backbone_A	DRR128837	258	11
5f48919e677a557d1e246a06	SRR9217872	ST11	Human	Singapore	DRR128837	787	Backbone_A	DRR128837	258	11
5f48bdcaf87f3960b191db8d	SRR9217893	ST11	Human	Singapore	DRR128837	787	Backbone_A	DRR128837	258	11
5f47d37f677a552000245aad	SRR9217898	ST11	Human	Singapore	DRR128837	787	Backbone_A	DRR128837	258	11
5f4920db64435f3bc1746d7c	SRR9600329	ST11	Human	China	DRR128837	787	Backbone_A	DRR128837	258	11
5f48f080677a5585fb2470dc	SRR9685472	ST11	Human	China	DRR128837	787	Backbone_A	DRR128837	258	11
5f48857df87f39771891ce82	SRR5385494	ST307	Human	USA	SRR5385494	4	Backbone_A	DRR128837	307	307
5f4a148d64435f139d7481e0	SRR5386221	ST307	Human	USA	SRR5385494	4	Backbone_A	DRR128837	307	307
5f489e48677a5507d1246ab7	SRR5386469	ST307	Human	USA	SRR5385494	4	Backbone_A	DRR128837	307	307
5f49ce7ef87f397fcd91f1a6	SRR5386943	ST307	Human	USA	SRR5385494	4	Backbone_A	DRR128837	307	307
5f3a6c592ff7d2126885cb50	21523_2#104	ST2546-2LV	Human	Philippines	21523_2#104	1935	Backbone_A	21523_2#104	11394	12432
5f3a6c592ff7d2176f85cb51	21523_2#105	ST441	Human	Philippines	21523_2#104	1935	Backbone_A	21523_2#104	2004	10423
5f3a6c592ff7d2dbc485cb5b	21523_2#115	ST307	Human	Philippines	21523_2#104	1935	Backbone_A	21523_2#104	307	307
5f3a6c592ff7d253bd85caf7	21523_2#13	ST307	Human	Philippines	21523_2#104	1935	Backbone_A	21523_2#104	307	307
5f3a6c592ff7d28a5d85cb75	21523_2#141	ST323	Human	Philippines	21523_2#104	1935	Backbone_A	21523_2#104	323	323
5f3a6c592ff7d2296585cb7a	21523_2#146	ST40	Human	Philippines	21523_2#104	1935	Backbone_A	21523_2#104	1427	10060
5f3a6c592ff7d2626085cb7b	21523_2#147	ST394	Human	Philippines	21523_2#104	1935	Backbone_A	21523_2#104	37	896
5f3a6c592ff7d20f5f85cb8f	21523_2#167	ST394	Human	Philippines	21523_2#104	1935	Backbone_A	21523_2#104	37	896
5f3a6c592ff7d280ee85cafd	21523_2#19	ST36	Human	Philippines	21523_2#104	1935	Backbone_A	21523_2#104	268	36
5f3a6c592ff7d2806985cb04	21523_2#26	ST307	Human	Philippines	21523_2#104	1935	Backbone_A	21523_2#104	307	307
5f3a6c592ff7d2bdeb85cb07	21523_2#31	ST307	Human	Philippines	21523_2#104	1935	Backbone_A	21523_2#104	307	307
5f3a6c592ff7d278c385cb17	21523_2#47	ST1310	Human	Philippines	21523_2#104	1935	Backbone_A	21523_2#104	113	11079
5f3a6c592ff7d2cd4285cb27	21523_2#63	ST584	Human	Philippines	21523_2#104	1935	Backbone_A	21523_2#104	2004	10150
5f3a6c592ff7d2620c85cb28	21523_2#64	ST584	Human	Philippines	21523_2#104	1935	Backbone_A	21523_2#104	2004	10150
5f3a6c592ff7d24b1785cb2c	21523_2#68	ST13	Human	Philippines	21523_2#104	1935	Backbone_A	21523_2#104	13	13
5f3a6c592ff7d2615385cb32	21523_2#74	ST307	Human	Philippines	21523_2#104	1935	Backbone_A	21523_2#104	307	307
5f3a6c592ff7d2bba985cb45	21523_2#93	ST307	Human	Philippines	21523_2#104	1935	Backbone_A	21523_2#104	307	307
5f3a6c592ff7d29ce585cb4a	21523_2#98	ST307	Human	Philippines	21523_2#104	1935	Backbone_A	21523_2#104	307	307
5f3a6c592ff7d258a085cc0d	21523_3#107	ST834	Human	Philippines	21523_2#104	1935	Backbone_A	21523_2#104	268	834
5f3a6c592ff7d2718c85cc0f	21523_3#109	ST307	Human	Philippines	21523_2#104	1935	Backbone_A	21523_2#104	307	307
5f3a6c592ff7d2d57385cc1f	21523_3#125	ST394	Human	Philippines	21523_2#104	1935	Backbone_A	21523_2#104	37	896
5f3a6c592ff7d2271585cc34	21523_3#146	ST323	Human	Philippines	21523_2#104	1935	Backbone_A	21523_2#104	323	323
5f3a6c592ff7d233c085cc3b	21523_3#153	ST420	Human	Philippines	21523_2#104	1935	Backbone_A	21523_2#104	420	420
5f3a6c592ff7d21d6485cbb3	21523_3#17	ST17	Human	Philippines	21523_2#104	1935	Backbone_A	21523_2#104	17	10866
5f3a6c592ff7d27df885cbca	21523_3#40	ST307	Human	Philippines	21523_2#104	1935	Backbone_A	21523_2#104	307	307
5f3a6c592ff7d22bea85cbdd	21523_3#59	ST2805	Human	Philippines	21523_2#104	1935	Backbone_A	21523_2#104	10177	10507
5f48a99d64435f3913745b03	DRR061406	ST1593	Human	USA	21523_2#104	1935	Backbone_A	21523_2#104	1593	1593
5f48bc2c64435f2b9a745c7e	DRR065591	ST321	Human	Greece	21523_2#104	1935	Backbone_A	21523_2#104	321	321
5f49f316677a5573b0248588	DRR065627	ST383	Human	Greece	21523_2#104	1935	Backbone_A	21523_2#104	383	383
5f47ce7f677a551377245a3f	DRR065628	ST383-1LV	Human	Greece	21523_2#104	1935	Backbone_A	21523_2#104	383	383
5f48601bf87f3939b991cc35	DRR065652	ST376	Human	Egypt	21523_2#104	1935	Backbone_A	21523_2#104	383	383
5f49bcebf87f39234391f07d	DRR076955	ST307	Human	Vietnam	21523_2#104	1935	Backbone_A	21523_2#104	307	307
5f4888fb64435f16b474584c	DRR120577	ST584	Human	Japan	21523_2#104	1935	Backbone_A	21523_2#104	2004	584
5f49114564435f35e7746370	DRR121796	ST231	Human	Thailand	21523_2#104	1935	Backbone_A	21523_2#104	231	231
5f47d3fe64435fc35d7447d3	DRR121815	ST231	Human	Thailand	21523_2#104	1935	Backbone_A	21523_2#104	231	231
5f49f522677a55e2a72485a3	DRR121820	ST231	Human	Thailand	21523_2#104	1935	Backbone_A	21523_2#104	231	231
5f48919a677a55a191246a00	DRR121851	ST307	Human	Thailand	21523_2#104	1935	Backbone_A	21523_2#104	307	307
5f48265a64435ff42c7450bb	DRR124982	ST307	Human	Vietnam	21523_2#104	1935	Backbone_A	21523_2#104	307	307
5f4820dc64435f378d745037	DRR124987	ST307	Human	Vietnam	21523_2#104	1935	Backbone_A	21523_2#104	307	307
5f482ebd64435f753d745155	DRR125004	ST231	Human	Vietnam	21523_2#104	1935	Backbone_A	21523_2#104	231	231
5f4822ac677a550b2f246122	DRR138477	ST394	Human	Thailand	21523_2#104	1935	Backbone_A	21523_2#104	37	896
5f494b5f677a556cf42478ce	DRR157202	ST1245	Human	Japan	21523_2#104	1935	Backbone_A	21523_2#104	1245	1245
5f4859b364435f35e37454e1	DRR178373	ST268	Human	Japan	21523_2#104	1935	Backbone_A	21523_2#104	268	268
5f490366f87f396ab091e15d	DRR178374	ST268	Human	Japan	21523_2#104	1935	Backbone_A	21523_2#104	268	268
5f4837d0f87f396b7691c995	DRR178378	ST268	Human	Japan	21523_2#104	1935	Backbone_A	21523_2#104	268	268
5f482cb7f87f397c6191c8f4	DRR192204	ST584	Human	Japan	21523_2#104	1935	Backbone_A	21523_2#104	2004	584
5f481c2ff87f3931ca91c790	DRR192205	ST584	Human	Japan	21523_2#104	1935	Backbone_A	21523_2#104	2004	584
5f484328f87f395bb191ca23	DRR192235	ST36	Human	Japan	21523_2#104	1935	Backbone_A	21523_2#104	268	10059
5f47dfa764435faae9744b3b	DRR198019	ST42	Human	Myanmar	21523_2#104	1935	Backbone_A	21523_2#104	383	10114
5f4923f8677a55da3a247511	DRR198020	ST17	Human	Myanmar	21523_2#104	1935	Backbone_A	21523_2#104	17	10866
5f49cfc564435f84ff747cfd	DRR198021	ST17	Human	Myanmar	21523_2#104	1935	Backbone_A	21523_2#104	17	10866
5f47d08d64435f637b74478f	DRR198028	ST420	Human	Myanmar	21523_2#104	1935	Backbone_A	21523_2#104	420	420
5f491590f87f39ad2991e2a9	DRR198049	ST36	Human	Myanmar	21523_2#104	1935	Backbone_A	21523_2#104	268	36
5f49ed00677a55b4582484fc	DRR198060	ST394	Human	Myanmar	21523_2#104	1935	Backbone_A	21523_2#104	37	896
5f4a26dcf87f390eef91f88c	DRR199191	ST4	Unknown	Japan	21523_2#104	1935	Backbone_A	21523_2#104	4	10235
5f4a038c677a5594882486d3	DRR199365	ST655	Unknown	Japan	21523_2#104	1935	Backbone_A	21523_2#104	15	10624
5f49b2e3f87f394fd191efe3	ERR1082405	ST1609	Unknown	United_Kingdom	21523_2#104	1935	Backbone_A	21523_2#104	1609	1609
5f4987aa64435f7d3c747730	ERR1218567	ST1441	Unknown	Thailand	21523_2#104	1935	Backbone_A	21523_2#104	1441	1441
5f4a237e64435f0535748322	ERR1218569	ST199	Unknown	Thailand	21523_2#104	1935	Backbone_A	21523_2#104	76	10212
5f48db6064435fee54745f26	ERR1218573	ST231	Unknown	Thailand	21523_2#104	1935	Backbone_A	21523_2#104	231	231
5f49280864435f6e73746e2c	ERR1218732	ST307	Unknown	Thailand	21523_2#104	1935	Backbone_A	21523_2#104	307	307
5f499aa7677a55122e247f29	ERR1218733	ST323	Unknown	Thailand	21523_2#104	1935	Backbone_A	21523_2#104	323	323
5f4906da677a559018247271	ERR1218737	ST323	Unknown	Thailand	21523_2#104	1935	Backbone_A	21523_2#104	323	323
5f48bab9f87f390bcb91db42	ERR1218738	ST307	Unknown	Thailand	21523_2#104	1935	Backbone_A	21523_2#104	307	307
5f49d089f87f39412291f1d9	ERR1218739	ST307	Unknown	Thailand	21523_2#104	1935	Backbone_A	21523_2#104	307	307
5f48930c64435f61b27458ff	ERR1218750	ST2097	Unknown	Thailand	21523_2#104	1935	Backbone_A	21523_2#104	2097	2097
5f4935b5f87f39693791e60a	ERR1218752	ST1787	Unknown	Thailand	21523_2#104	1935	Backbone_A	21523_2#104	1787	1787
5f48992a64435f448c745988	ERR1218763	ST3838	Unknown	Thailand	21523_2#104	1935	Backbone_A	21523_2#104	3838	3838
5f49cd50677a5556a624831a	ERR1218769	ST394	Unknown	Thailand	21523_2#104	1935	Backbone_A	21523_2#104	37	896
5f493c2164435f017174704f	ERR1218772	ST307	Unknown	Thailand	21523_2#104	1935	Backbone_A	21523_2#104	307	307
5f481953677a55410c246042	ERR1308092	ST110	Unknown	United_Kingdom	21523_2#104	1935	Backbone_A	21523_2#104	383	10075
5f484e8364435fb2947453f2	ERR1474549	ST3	Unknown	USA	21523_2#104	1935	Backbone_A	21523_2#104	3	3
5f481459677a55fb10245fca	ERR1616333	ST1441	Human	Netherlands	21523_2#104	1935	Backbone_A	21523_2#104	1441	1441
5f481c33f87f391ae291c794	ERR1616337	ST307	Human	Netherlands	21523_2#104	1935	Backbone_A	21523_2#104	307	307
5f48082c64435f0c22744e43	ERR1616346	ST252	Human	Netherlands	21523_2#104	1935	Backbone_A	21523_2#104	252	252
5f482a01f87f397abd91c8e1	ERR1616348	ST3822	Human	Netherlands	21523_2#104	1935	Backbone_A	21523_2#104	3822	3822
5f48128964435f1b11744f1d	ERR1616350	ST268	Human	Netherlands	21523_2#104	1935	Backbone_A	21523_2#104	268	268
5f48415a64435f5a897452a6	ERR1616353	ST873	Human	Netherlands	21523_2#104	1935	Backbone_A	21523_2#104	873	873
5f4837d1677a5519f92462b6	ERR1616355	ST1427	Human	Netherlands	21523_2#104	1935	Backbone_A	21523_2#104	1427	1427
5f482deef87f398bf091c91b	ERR1616360	ST36-1LV	Human	Netherlands	21523_2#104	1935	Backbone_A	21523_2#104	268	3686
5f4825ab64435fe52b7450a7	ERR1616362	ST1593	Human	Netherlands	21523_2#104	1935	Backbone_A	21523_2#104	1593	1593
5f4805f864435f5b40744e30	ERR1616364	ST22	Human	Netherlands	21523_2#104	1935	Backbone_A	21523_2#104	17	11869
5f48042e64435f49c3744dee	ERR1616367	ST1193	Human	Netherlands	21523_2#104	1935	Backbone_A	21523_2#104	1193	1193
5f480ffd677a55902d245f81	ERR1616371	ST261	Human	Netherlands	21523_2#104	1935	Backbone_A	21523_2#104	10970	11744
5f482a03677a55513a246195	ERR1616373	ST307	Human	Netherlands	21523_2#104	1935	Backbone_A	21523_2#104	307	307
5f484af2f87f39c8b991cac5	ERR1616374	ST307	Human	Netherlands	21523_2#104	1935	Backbone_A	21523_2#104	307	307
5f48111c677a557ff8245f89	ERR1616375	ST307	Human	Netherlands	21523_2#104	1935	Backbone_A	21523_2#104	307	307
5f481b43f87f3939a291c76f	ERR1616376	ST252	Human	Netherlands	21523_2#104	1935	Backbone_A	21523_2#104	252	252
5f484dd6677a55529a24644f	ERR1616379	ST896	Human	Netherlands	21523_2#104	1935	Backbone_A	21523_2#104	37	896
5f484c4564435f2beb7453b5	ERR1616388	ST1193	Human	Netherlands	21523_2#104	1935	Backbone_A	21523_2#104	1193	1193
5f481732f87f39431a91c748	ERR1616389	ST1593	Human	Netherlands	21523_2#104	1935	Backbone_A	21523_2#104	1593	1593
5f483d41f87f3936c891c9cd	ERR1616392	ST268	Human	Netherlands	21523_2#104	1935	Backbone_A	21523_2#104	268	268
5f4835e8677a55044424629c	ERR1616440	ST1427	Human	Netherlands	21523_2#104	1935	Backbone_A	21523_2#104	1427	1427
5f4835ed677a5565a224629e	ERR1616441	ST252	Human	Netherlands	21523_2#104	1935	Backbone_A	21523_2#104	252	252
5f4827f5f87f39389291c893	ERR1616442	ST252	Human	Netherlands	21523_2#104	1935	Backbone_A	21523_2#104	252	252
5f4833df64435fd1a7745199	ERR1616443	ST252	Human	Netherlands	21523_2#104	1935	Backbone_A	21523_2#104	252	252
5f4847dbf87f39a88091caa2	ERR1616444	ST896	Human	Netherlands	21523_2#104	1935	Backbone_A	21523_2#104	37	896
5f4837e7677a55c72a2462c9	ERR1616449	ST307	Human	Netherlands	21523_2#104	1935	Backbone_A	21523_2#104	307	307
5f481ac2677a5585d0246077	ERR1616450	ST307	Human	Netherlands	21523_2#104	1935	Backbone_A	21523_2#104	307	307
5f480e23f87f39308091c6a1	ERR1616451	ST3822	Human	Netherlands	21523_2#104	1935	Backbone_A	21523_2#104	3822	3822
5f4820d6677a554e0e2460fe	ERR1616452	ST3822	Human	Netherlands	21523_2#104	1935	Backbone_A	21523_2#104	3822	3822
5f4848bc64435fe42f74535b	ERR1616454	ST3822	Human	Netherlands	21523_2#104	1935	Backbone_A	21523_2#104	3822	3822
5f485b82677a553c8924659a	ERR1616610	ST4	Human	Netherlands	21523_2#104	1935	Backbone_A	21523_2#104	4	10235
5f49cb4564435f820a747c77	ERR1616618	ST3822	Human	Netherlands	21523_2#104	1935	Backbone_A	21523_2#104	3822	3822
5f4969a1677a5524b6247b60	ERR1616620	ST659	Human	Netherlands	21523_2#104	1935	Backbone_A	21523_2#104	659	659
5f49f5d664435f2579747feb	ERR1616621	ST3822	Human	Netherlands	21523_2#104	1935	Backbone_A	21523_2#104	3822	3822
5f48a3daf87f3942fe91d99c	ERR1616625	ST1441	Human	Netherlands	21523_2#104	1935	Backbone_A	21523_2#104	1441	1441
5f48db6664435f6f47745f2c	ERR1616627	ST105	Human	Netherlands	21523_2#104	1935	Backbone_A	21523_2#104	152	105
5f48a78f677a552567246b38	ERR1616640	ST307	Human	Netherlands	21523_2#104	1935	Backbone_A	21523_2#104	307	307
5f49819164435f027f7476d1	ERR1616643	ST252	Human	Netherlands	21523_2#104	1935	Backbone_A	21523_2#104	252	252
5f48882c64435f7d1b745841	ERR1616657	ST35	Human	Netherlands	21523_2#104	1935	Backbone_A	21523_2#104	35	35
5f49f08664435f1a01747f73	ERR1616665	ST261	Human	Netherlands	21523_2#104	1935	Backbone_A	21523_2#104	10970	11744
5f4a1a5764435f5bd774826c	ERR1616693	ST268	Human	Netherlands	21523_2#104	1935	Backbone_A	21523_2#104	268	268
5f48b99764435f9953745c36	ERR1616702	ST1593	Human	Netherlands	21523_2#104	1935	Backbone_A	21523_2#104	1593	1593
5f48d5c5677a555e6b246eba	ERR1616710	ST22	Human	Netherlands	21523_2#104	1935	Backbone_A	21523_2#104	17	11869
5f49a4f8677a5523b7248011	ERR1616721	ST896	Human	Netherlands	21523_2#104	1935	Backbone_A	21523_2#104	37	896
5f49404c64435fa3267470a6	ERR1616722	ST896	Human	Netherlands	21523_2#104	1935	Backbone_A	21523_2#104	37	896
5f48ed7564435f131b746060	ERR1616725	ST261	Human	Netherlands	21523_2#104	1935	Backbone_A	21523_2#104	10970	11744
5f49901464435f3ec77477df	ERR1616736	ST1427	Human	Netherlands	21523_2#104	1935	Backbone_A	21523_2#104	1427	1427
5f48e984677a559bcc24703b	ERR1616737	ST1427	Human	Netherlands	21523_2#104	1935	Backbone_A	21523_2#104	1427	1427
5f4a28d564435fcadb748372	ERR1616738	ST403	Human	Netherlands	21523_2#104	1935	Backbone_A	21523_2#104	10850
5f4a079164435f23857480fd	ERR1616742	ST1661	Human	Netherlands	21523_2#104	1935	Backbone_A	21523_2#104	10308	10711
5f480d9af87f39452091c697	ERR1618467	ST3822	Human	Netherlands	21523_2#104	1935	Backbone_A	21523_2#104	3822	3822
5f482b71677a5528272461bb	ERR1618475	ST252	Human	Netherlands	21523_2#104	1935	Backbone_A	21523_2#104	252	252
5f483ab6677a55ae24246315	ERR1618477	ST252	Human	Netherlands	21523_2#104	1935	Backbone_A	21523_2#104	252	252
5f4817ed677a556f2a24601c	ERR1618478	ST252	Human	Netherlands	21523_2#104	1935	Backbone_A	21523_2#104	252	252
5f4828dbf87f3976af91c8b6	ERR1618480	ST252	Human	Netherlands	21523_2#104	1935	Backbone_A	21523_2#104	252	252
5f484ba364435f92447453a2	ERR1618484	ST307	Human	Netherlands	21523_2#104	1935	Backbone_A	21523_2#104	307	307
5f48c4df64435fedb4745d52	ERR1618807	ST896	Human	Netherlands	21523_2#104	1935	Backbone_A	21523_2#104	37	896
5f49a1e2677a557510247fca	ERR1618814	ST105	Human	Netherlands	21523_2#104	1935	Backbone_A	21523_2#104	152	105
5f49c678f87f39162691f143	ERR1618831	ST33-1LV	Human	Netherlands	21523_2#104	1935	Backbone_A	21523_2#104	33	33
5f496c6364435fc50c74750b	ERR1618833	ST1427	Human	Netherlands	21523_2#104	1935	Backbone_A	21523_2#104	1427	1427
5f48b706f87f395fc891daec	ERR1618834	ST1427	Human	Netherlands	21523_2#104	1935	Backbone_A	21523_2#104	1427	1427
5f49fa23677a55fcc6248620	ERR1618841	ST307-1LV	Human	Netherlands	21523_2#104	1935	Backbone_A	21523_2#104	307	307
5f4a1570677a55507c24880e	ERR1618845	ST3822	Human	Netherlands	21523_2#104	1935	Backbone_A	21523_2#104	3822	3822
5f49ec28677a555b252484e3	ERR1618846	ST3822	Human	Netherlands	21523_2#104	1935	Backbone_A	21523_2#104	3822	3822
5f47cd00677a55b3a5245a03	ERR1761485	ST629	Unknown	Germany	21523_2#104	1935	Backbone_A	21523_2#104	629	629
5f49bfcb677a5579f624820d	ERR1761523	ST307	Unknown	Germany	21523_2#104	1935	Backbone_A	21523_2#104	307	307
5f47fd1af87f397b7291c521	ERR1795956	ST307	Unknown	United_Kingdom	21523_2#104	1935	Backbone_A	21523_2#104	307	307
5f47e6a164435f5224744bc5	ERR1795957	ST307	Unknown	United_Kingdom	21523_2#104	1935	Backbone_A	21523_2#104	307	307
5f48f786677a55027c24717e	ERR1795978	ST3018	Unknown	United_Kingdom	21523_2#104	1935	Backbone_A	21523_2#104	3018	3018
5f4a0c7464435f6543748164	ERR1795979	ST3018	Unknown	United_Kingdom	21523_2#104	1935	Backbone_A	21523_2#104	3018	3018
5f49e678677a55e365248472	ERR1795986	ST268	Unknown	United_Kingdom	21523_2#104	1935	Backbone_A	21523_2#104	268	268
5f48de3364435fa94a745f66	ERR1795987	ST268	Unknown	United_Kingdom	21523_2#104	1935	Backbone_A	21523_2#104	268	268
5f49364df87f39053891e62c	ERR1795988	ST12	Unknown	United_Kingdom	21523_2#104	1935	Backbone_A	21523_2#104	12	10085
5f49f28e677a555c6e24857f	ERR1796006	ST3020	Unknown	United_Kingdom	21523_2#104	1935	Backbone_A	21523_2#104	3020	3020
5f47c7a1677a55bcc8245989	ERR1796012	ST307	Unknown	United_Kingdom	21523_2#104	1935	Backbone_A	21523_2#104	307	307
5f47cf1b677a552acf245a58	ERR1796013	ST307	Unknown	United_Kingdom	21523_2#104	1935	Backbone_A	21523_2#104	307	307
5f47fbf064435f10b0744d3d	ERR1796014	ST307	Unknown	United_Kingdom	21523_2#104	1935	Backbone_A	21523_2#104	307	307
5f489d7df87f3990de91d8d9	ERR1796016	ST3020	Unknown	United_Kingdom	21523_2#104	1935	Backbone_A	21523_2#104	3020	3020
5f48dede677a556c2f246f64	ERR1796017	ST3020	Unknown	United_Kingdom	21523_2#104	1935	Backbone_A	21523_2#104	3020	3020
5f496421f87f39101e91e9fe	ERR1796018	ST3020	Unknown	United_Kingdom	21523_2#104	1935	Backbone_A	21523_2#104	3020	3020
5f493777677a55510f24770e	ERR1796019	ST3020	Unknown	United_Kingdom	21523_2#104	1935	Backbone_A	21523_2#104	3020	3020
5f48bcfaf87f39b25e91db81	ERR1796043	ST268	Unknown	United_Kingdom	21523_2#104	1935	Backbone_A	21523_2#104	268	268
5f493303f87f39eee291e5b6	ERR1796044	ST12	Unknown	United_Kingdom	21523_2#104	1935	Backbone_A	21523_2#104	12	10085
5f49139f64435f10bb746c44	ERR1796059	ST268	Unknown	United_Kingdom	21523_2#104	1935	Backbone_A	21523_2#104	268	268
5f49fc67f87f39661791f55a	ERR1796060	ST268	Unknown	United_Kingdom	21523_2#104	1935	Backbone_A	21523_2#104	268	268
5f48055164435f41ea744e04	ERR1811831	ST323	Unknown	Ireland	21523_2#104	1935	Backbone_A	21523_2#104	323	323
5f481955677a554b38246043	ERR1811833	ST133	Unknown	Ireland	21523_2#104	1935	Backbone_A	21523_2#104	133	10031
5f481aad677a55b0e4246066	ERR1811834	ST323	Unknown	Ireland	21523_2#104	1935	Backbone_A	21523_2#104	323	323
5f48347c64435f0cfb7451b0	ERR1815067	ST36	Unknown	Ireland	21523_2#104	1935	Backbone_A	21523_2#104	268	36
5f48428a64435f42277452c9	ERR1829915	ST323	Unknown	Ireland	21523_2#104	1935	Backbone_A	21523_2#104	323	323
5f4823e464435f57b674508c	ERR1830478	ST36	Unknown	Ireland	21523_2#104	1935	Backbone_A	21523_2#104	268	36
5f484b9e64435faf5874539e	ERR1830485	ST834	Unknown	Ireland	21523_2#104	1935	Backbone_A	21523_2#104	268	834
5f4823e164435f9e47745089	ERR1841000	ST1373	Unknown	Ireland	21523_2#104	1935	Backbone_A	21523_2#104	10397	10863
5f484a23677a5534b824640b	ERR1841001	ST3515	Unknown	Ireland	21523_2#104	1935	Backbone_A	21523_2#104	17	10253
5f48f38364435f08857460e5	ERR1878470	ST2004	Unknown	United_Kingdom	21523_2#104	1935	Backbone_A	21523_2#104	2004	2004
5f48947c64435f775b745923	ERR1878471	ST2004	Unknown	United_Kingdom	21523_2#104	1935	Backbone_A	21523_2#104	2004	2004
5f4a22ae677a55b97d24891c	ERR1878472	ST2004	Unknown	United_Kingdom	21523_2#104	1935	Backbone_A	21523_2#104	2004	2004
5f489197677a55b8792469fc	ERR1878473	ST2004	Unknown	United_Kingdom	21523_2#104	1935	Backbone_A	21523_2#104	2004	2004
5f497a58f87f3915ca91ebd5	ERR1878474	ST2004	Unknown	United_Kingdom	21523_2#104	1935	Backbone_A	21523_2#104	2004	2004
5f47d70964435f23fc744845	ERR1878475	ST307	Unknown	United_Kingdom	21523_2#104	1935	Backbone_A	21523_2#104	307	307
5f47eb0e677a550a18245cc5	ERR1878477	ST307	Unknown	United_Kingdom	21523_2#104	1935	Backbone_A	21523_2#104	307	307
5f47ea5ff87f39069391c382	ERR1878478	ST307	Unknown	United_Kingdom	21523_2#104	1935	Backbone_A	21523_2#104	307	307
5f4ce4aa677a5562a4248b8a	ERR1878479	ST307	Unknown	United_Kingdom	21523_2#104	1935	Backbone_A	21523_2#104	307	307
5f47dd2c677a559a36245b5a	ERR1878480	ST307	Unknown	United_Kingdom	21523_2#104	1935	Backbone_A	21523_2#104	307	307
5f47cd0d677a558e59245a13	ERR1878481	ST307	Unknown	United_Kingdom	21523_2#104	1935	Backbone_A	21523_2#104	307	307
5f47e31cf87f39e0c291c30a	ERR1878482	ST307	Unknown	United_Kingdom	21523_2#104	1935	Backbone_A	21523_2#104	307	307
5f47f12264435f92e7744c82	ERR1878483	ST307	Unknown	United_Kingdom	21523_2#104	1935	Backbone_A	21523_2#104	307	307
5f47fdadf87f39c41e91c52d	ERR1878484	ST307	Unknown	United_Kingdom	21523_2#104	1935	Backbone_A	21523_2#104	307	307
5f48fb1964435fdc3e74619d	ERR1878485	ST268	Unknown	United_Kingdom	21523_2#104	1935	Backbone_A	21523_2#104	268	268
5f493441f87f39639a91e5e3	ERR1878486	ST268	Unknown	United_Kingdom	21523_2#104	1935	Backbone_A	21523_2#104	268	268
5f48d2e0677a552462246e7c	ERR1878487	ST268	Unknown	United_Kingdom	21523_2#104	1935	Backbone_A	21523_2#104	268	268
5f486766f87f39549391cc9a	ERR1878488	ST268	Unknown	United_Kingdom	21523_2#104	1935	Backbone_A	21523_2#104	268	268
5f49fcff64435f8c3e74805d	ERR1878489	ST268	Unknown	United_Kingdom	21523_2#104	1935	Backbone_A	21523_2#104	268	268
5f47ebd1f87f390c9091c3b2	ERR1878490	ST307	Unknown	United_Kingdom	21523_2#104	1935	Backbone_A	21523_2#104	307	307
5f480301f87f3953ee91c5b1	ERR1878491	ST307	Unknown	United_Kingdom	21523_2#104	1935	Backbone_A	21523_2#104	307	307
5f48ea50677a555b0f247048	ERR1878501	ST307	Unknown	United_Kingdom	21523_2#104	1935	Backbone_A	21523_2#104	307	307
5f4945baf87f39264991e764	ERR1878502	ST307	Unknown	United_Kingdom	21523_2#104	1935	Backbone_A	21523_2#104	307	307
5f487b1764435f0ec6745720	ERR1878503	ST307	Unknown	United_Kingdom	21523_2#104	1935	Backbone_A	21523_2#104	307	307
5f49bc0264435f190f747b6b	ERR1878504	ST307	Unknown	United_Kingdom	21523_2#104	1935	Backbone_A	21523_2#104	307	307
5f48a2f0f87f39958791d965	ERR1878505	ST307	Unknown	United_Kingdom	21523_2#104	1935	Backbone_A	21523_2#104	307	307
5f48bab664435f302e745c4f	ERR1878513	ST2004	Unknown	United_Kingdom	21523_2#104	1935	Backbone_A	21523_2#104	2004	2004
5f48d41ff87f395c3391dd5b	ERR1878514	ST2004	Unknown	United_Kingdom	21523_2#104	1935	Backbone_A	21523_2#104	2004	2004
5f48cc20677a5510ad246dde	ERR1878515	ST2004	Unknown	United_Kingdom	21523_2#104	1935	Backbone_A	21523_2#104	2004	2004
5f48818c64435f72d97457d2	ERR1878516	ST2004	Unknown	United_Kingdom	21523_2#104	1935	Backbone_A	21523_2#104	2004	2004
5f48ac4164435f0bae745b19	ERR1878517	ST2004	Unknown	United_Kingdom	21523_2#104	1935	Backbone_A	21523_2#104	2004	2004
5f4920e464435ff773746d80	ERR1878518	ST268	Unknown	United_Kingdom	21523_2#104	1935	Backbone_A	21523_2#104	268	268
5f4a164b64435f3898748211	ERR1878519	ST268	Unknown	United_Kingdom	21523_2#104	1935	Backbone_A	21523_2#104	268	268
5f486e5a677a556bcc246773	ERR1878520	ST268	Unknown	United_Kingdom	21523_2#104	1935	Backbone_A	21523_2#104	268	268
5f47f71d64435f5242744ce1	ERR1878521	ST268	Unknown	United_Kingdom	21523_2#104	1935	Backbone_A	21523_2#104	268	268
5f485ce7677a554b722465a7	ERR1878522	ST307	Unknown	United_Kingdom	21523_2#104	1935	Backbone_A	21523_2#104	307	307
5f49c9a6f87f3901cf91f17b	ERR1878524	ST307	Unknown	United_Kingdom	21523_2#104	1935	Backbone_A	21523_2#104	307	307
5f48da99677a55c34d246f2d	ERR1878525	ST307	Unknown	United_Kingdom	21523_2#104	1935	Backbone_A	21523_2#104	307	307
5f487ebe64435f0b0f7457a6	ERR1878526	ST307	Unknown	United_Kingdom	21523_2#104	1935	Backbone_A	21523_2#104	307	307
5f49b8c6f87f39447391f050	ERR1878527	ST268	Unknown	United_Kingdom	21523_2#104	1935	Backbone_A	21523_2#104	268	268
5f49bfc6677a5524f6248209	ERR1878531	ST268	Unknown	United_Kingdom	21523_2#104	1935	Backbone_A	21523_2#104	268	268
5f47c3cb64435f696c744698	ERR1950689	ST1200	Unknown	Spain	21523_2#104	1935	Backbone_A	21523_2#104
5f48b06f677a55add6246bca	ERR2008054	ST873	Unknown	Netherlands	21523_2#104	1935	Backbone_A	21523_2#104	873	873
5f488a1e64435f356a745853	ERR2008055	ST873	Unknown	Netherlands	21523_2#104	1935	Backbone_A	21523_2#104	873	873
5f49cd62677a5553b3248332	ERR2008056	ST873	Unknown	Netherlands	21523_2#104	1935	Backbone_A	21523_2#104	873	873
5f488989f87f391c8191d787	ERR2008057	ST873	Unknown	Netherlands	21523_2#104	1935	Backbone_A	21523_2#104	873	873
5f49a28d677a5528ce247fec	ERR2008058	ST873	Unknown	Netherlands	21523_2#104	1935	Backbone_A	21523_2#104	873	873
5f49ba42677a553d652481b1	ERR2008059	ST873	Unknown	Netherlands	21523_2#104	1935	Backbone_A	21523_2#104	873	873
5f488f58f87f3979a691d7fc	ERR2008060	ST873	Unknown	Netherlands	21523_2#104	1935	Backbone_A	21523_2#104	873	873
5f4941f2f87f39721091e70c	ERR2008062	ST873	Unknown	Netherlands	21523_2#104	1935	Backbone_A	21523_2#104	873	873
5f49e98cf87f3964b691f423	ERR2008063	ST873	Unknown	Netherlands	21523_2#104	1935	Backbone_A	21523_2#104	873	873
5f49dd8b677a55237d248413	ERR2008064	ST873	Unknown	Netherlands	21523_2#104	1935	Backbone_A	21523_2#104	873	873
5f4914d4677a5530ad247397	ERR2008065	ST873	Unknown	Netherlands	21523_2#104	1935	Backbone_A	21523_2#104	873	873
5f486193f87f39e2b391cc54	ERR2008066	ST873	Unknown	Netherlands	21523_2#104	1935	Backbone_A	21523_2#104	873	873
5f497881677a555f92247c87	ERR2008067	ST873	Unknown	Netherlands	21523_2#104	1935	Backbone_A	21523_2#104	873	873
5f48649064435f99a57455b8	ERR2008068	ST873	Unknown	Netherlands	21523_2#104	1935	Backbone_A	21523_2#104	873	873
5f4921b064435fccd6746d8f	ERR2008069	ST873	Unknown	Netherlands	21523_2#104	1935	Backbone_A	21523_2#104	873	873
5f495d9b677a553aa3247a34	ERR2008073	ST873	Unknown	Netherlands	21523_2#104	1935	Backbone_A	21523_2#104	873	873
5f48f66b677a552e0a24716a	ERR2008074	ST873	Unknown	Netherlands	21523_2#104	1935	Backbone_A	21523_2#104	873	873
5f486aea677a559eff246727	ERR2008077	ST873	Unknown	Netherlands	21523_2#104	1935	Backbone_A	21523_2#104	873	873
5f4945bd677a55017524783e	ERR2008078	ST873	Unknown	Netherlands	21523_2#104	1935	Backbone_A	21523_2#104	873	873
5f493e9cf87f39007791e6c0	ERR2008080	ST873	Unknown	Netherlands	21523_2#104	1935	Backbone_A	21523_2#104	873	873
5f499c71677a55bd6f247f69	ERR2008082	ST873	Unknown	Netherlands	21523_2#104	1935	Backbone_A	21523_2#104	873	873
5f485e19f87f39764d91cc1f	ERR2008085	ST873	Unknown	Netherlands	21523_2#104	1935	Backbone_A	21523_2#104	873	873
5f4a11b0677a55ac8d2487c1	ERR2008087	ST873	Unknown	Netherlands	21523_2#104	1935	Backbone_A	21523_2#104	873	873
5f488f4d64435f01347458aa	ERR2008088	ST873	Unknown	Netherlands	21523_2#104	1935	Backbone_A	21523_2#104	873	873
5f487260677a556eab2467c4	ERR2008089	ST873	Unknown	Netherlands	21523_2#104	1935	Backbone_A	21523_2#104	873	873
5f49037b64435f110474625d	ERR2008090	ST873	Unknown	Netherlands	21523_2#104	1935	Backbone_A	21523_2#104	873	873
5f49674e677a5513ed247b0f	ERR2008091	ST873	Unknown	Netherlands	21523_2#104	1935	Backbone_A	21523_2#104	873	873
5f47ffcb64435f9242744d92	ERR2008092	ST873	Unknown	Netherlands	21523_2#104	1935	Backbone_A	21523_2#104	873	873
5f47e114f87f3989ce91c2ac	ERR2008093	ST873	Unknown	Netherlands	21523_2#104	1935	Backbone_A	21523_2#104	873	873
5f488c76677a555ae724697f	ERR2008094	ST873	Unknown	Netherlands	21523_2#104	1935	Backbone_A	21523_2#104	873	873
5f48618ef87f39320191cc52	ERR2008095	ST873	Unknown	Netherlands	21523_2#104	1935	Backbone_A	21523_2#104	873	873
5f49b8c0677a55610324819c	ERR2008096	ST873	Unknown	Netherlands	21523_2#104	1935	Backbone_A	21523_2#104	873	873
5f48b6fe64435f6b54745bed	ERR2008097	ST873	Unknown	Netherlands	21523_2#104	1935	Backbone_A	21523_2#104	873	873
5f4888fef87f39fade91d77a	ERR2106418	ST528	Unknown	Ireland	21523_2#104	1935	Backbone_A	21523_2#104	528	528
5f488787677a553ed524690e	ERR2109182	ST323	Unknown	Ireland	21523_2#104	1935	Backbone_A	21523_2#104	323	323
5f48842664435f58a8745804	ERR2109184	ST307	Unknown	Ireland	21523_2#104	1935	Backbone_A	21523_2#104	307	307
5f493c0b677a55b162247786	ERR2118024	ST441	Unknown	Ireland	21523_2#104	1935	Backbone_A	21523_2#104	2004	10864
5f495b3464435f6dba74736e	ERR2118037	ST323	Unknown	Ireland	21523_2#104	1935	Backbone_A	21523_2#104	323	323
5f496dcc677a55199c247bbb	ERR2118039	ST528	Unknown	Ireland	21523_2#104	1935	Backbone_A	21523_2#104	528	528
5f4860c4677a551da3246616	ERR2232560	ST397	Human	Germany	21523_2#104	1935	Backbone_A	21523_2#104	397	397
5f4a247264435f7cc7748347	ERR2303388	ST502	Unknown	Cambodia	21523_2#104	1935	Backbone_A	21523_2#104	502	12428
5f49276f64435f70eb746e0b	ERR2303396	ST1047	Unknown	Cambodia	21523_2#104	1935	Backbone_A	21523_2#104	11029	11853
5f4a1e0064435f05337482d4	ERR2303399	ST1047	Unknown	Cambodia	21523_2#104	1935	Backbone_A	21523_2#104	11029	11853
5f48cc18677a553866246dd4	ERR2303401	ST1047	Unknown	Cambodia	21523_2#104	1935	Backbone_A	21523_2#104	11029	11853
5f488eacf87f39f4af91d7db	ERR2303402	ST1047	Unknown	Cambodia	21523_2#104	1935	Backbone_A	21523_2#104	11029	11853
5f499cf964435f441c7478f6	ERR2303403	ST1047	Unknown	Cambodia	21523_2#104	1935	Backbone_A	21523_2#104	11029	11853
5f4a08bb677a5515d7248730	ERR2303404	ST1047	Unknown	Cambodia	21523_2#104	1935	Backbone_A	21523_2#104	11029	11853
5f488ff664435fd5617458c8	ERR2303406	ST394	Unknown	Cambodia	21523_2#104	1935	Backbone_A	21523_2#104	37	896
5f48ebba677a5585d324707d	ERR2303407	ST1047	Unknown	Cambodia	21523_2#104	1935	Backbone_A	21523_2#104	11029	11853
5f48b2a264435f5d68745bb8	ERR2303408	ST1047	Unknown	Cambodia	21523_2#104	1935	Backbone_A	21523_2#104	11029	11853
5f4938f2677a55bd0e247745	ERR2303418	ST394	Unknown	Cambodia	21523_2#104	1935	Backbone_A	21523_2#104	37	896
5f49cbed677a5524562482f0	ERR2303423	ST1047	Unknown	Cambodia	21523_2#104	1935	Backbone_A	21523_2#104	11029	11853
5f4982c8677a552006247d3e	ERR2303424	ST1047	Unknown	Cambodia	21523_2#104	1935	Backbone_A	21523_2#104	11029	11853
5f47e109f87f39360691c2a3	ERR2303425	ST1047	Unknown	Cambodia	21523_2#104	1935	Backbone_A	21523_2#104	11029	11853
5f4a037f677a5547cc2486c7	ERR2303427	ST1047	Unknown	Cambodia	21523_2#104	1935	Backbone_A	21523_2#104	11029	11853
5f4965a864435f1ae0747499	ERR2303429	ST1047	Unknown	Cambodia	21523_2#104	1935	Backbone_A	21523_2#104	11029	11853
5f490402677a55863f247233	ERR2303430	ST1047	Unknown	Cambodia	21523_2#104	1935	Backbone_A	21523_2#104	11029	11853
5f49280664435fc015746e2a	ERR2303431	ST1047	Unknown	Cambodia	21523_2#104	1935	Backbone_A	21523_2#104	11029	11853
5f4881a1f87f39001791ce42	ERR2303439	ST1047	Unknown	Cambodia	21523_2#104	1935	Backbone_A	21523_2#104	11029	11853
5f493cf864435f601b74706c	ERR2303449	ST896	Unknown	Cambodia	21523_2#104	1935	Backbone_A	21523_2#104	37	896
5f47c1d664435f719d74464b	ERR2303457	ST1047	Unknown	Cambodia	21523_2#104	1935	Backbone_A	21523_2#104	11029	11853
5f49c20464435f3716747bd2	ERR2303465	ST896	Unknown	Cambodia	21523_2#104	1935	Backbone_A	21523_2#104	37	896
5f498e04677a557c8e247df9	ERR2303468	ST896	Unknown	Cambodia	21523_2#104	1935	Backbone_A	21523_2#104	37	896
5f48d4fc677a55394f246eb1	ERR2303475	ST1047	Unknown	Cambodia	21523_2#104	1935	Backbone_A	21523_2#104	11029	11853
5f47d40864435f4f7d7447dc	ERR2303482	ST394	Unknown	Cambodia	21523_2#104	1935	Backbone_A	21523_2#104	37	896
5f498ea6f87f39415a91ed77	ERR2303484	ST1047	Unknown	Cambodia	21523_2#104	1935	Backbone_A	21523_2#104	11029	11853
5f48ec9664435fc541746044	ERR2303485	ST896	Unknown	Cambodia	21523_2#104	1935	Backbone_A	21523_2#104	37	896
5f48f41364435f37a07460fa	ERR2303491	ST1047	Unknown	Cambodia	21523_2#104	1935	Backbone_A	21523_2#104	11029	11853
5f4a0180677a5516562486a4	ERR2303496	ST1047	Unknown	Cambodia	21523_2#104	1935	Backbone_A	21523_2#104	11029	11853
5f48fbb364435f0cfe7461ad	ERR2303504	ST394	Unknown	Cambodia	21523_2#104	1935	Backbone_A	21523_2#104	37	896
5f490e24677a55904f2472f6	ERR2303506	ST394	Unknown	Cambodia	21523_2#104	1935	Backbone_A	21523_2#104	37	896
5f490863677a5561a12472a3	ERR2303509	ST394	Unknown	Cambodia	21523_2#104	1935	Backbone_A	21523_2#104	37	896
5f4a0ebaf87f39848e91f6d0	ERR2303511	ST394	Unknown	Cambodia	21523_2#104	1935	Backbone_A	21523_2#104	37	896
5f48f4bc64435f124a746123	ERR2303513	ST896	Unknown	Cambodia	21523_2#104	1935	Backbone_A	21523_2#104	37	896
5f4a0537f87f395a2c91f623	ERR2303515	ST1047	Unknown	Cambodia	21523_2#104	1935	Backbone_A	21523_2#104	11029	11853
5f498ea3677a552747247e16	ERR2303517	ST394	Unknown	Cambodia	21523_2#104	1935	Backbone_A	21523_2#104	37	896
5f49b25464435f31f4747a63	ERR2303520	ST394	Unknown	Cambodia	21523_2#104	1935	Backbone_A	21523_2#104	37	896
5f49a669677a55b55624803c	ERR2303521	ST896	Unknown	Cambodia	21523_2#104	1935	Backbone_A	21523_2#104	37	896
5f4a00de677a55c0ee248694	ERR2303525	ST394	Unknown	Cambodia	21523_2#104	1935	Backbone_A	21523_2#104	37	896
5f489616f87f398c3591d852	ERR2303531	ST307	Unknown	Cambodia	21523_2#104	1935	Backbone_A	21523_2#104	307	307
5f4a1b8d64435fc4e474827e	ERR2303533	ST307	Unknown	Cambodia	21523_2#104	1935	Backbone_A	21523_2#104	307	307
5f498ce6f87f3963c691ed64	ERR2321457	ST1296	Unknown	Netherlands	21523_2#104	1935	Backbone_A	21523_2#104	1037	10536
5f496b4a677a553934247b9f	ERR2397421	ST307	Unknown	Thailand	21523_2#104	1935	Backbone_A	21523_2#104	307	307
5f4989aef87f398b2e91ed1a	ERR2397430	ST307	Unknown	Thailand	21523_2#104	1935	Backbone_A	21523_2#104	307	307
5f48974a64435febf0745963	ERR2397434	ST307	Unknown	Thailand	21523_2#104	1935	Backbone_A	21523_2#104	307	307
5f493641677a557c442476f6	ERR2397436	ST268	Unknown	Thailand	21523_2#104	1935	Backbone_A	21523_2#104	268	268
5f4989c5f87f39184a91ed2e	ERR2397437	ST307	Unknown	Thailand	21523_2#104	1935	Backbone_A	21523_2#104	307	307
5f4a0a71f87f39fb5691f673	ERR2397439	ST307	Unknown	Thailand	21523_2#104	1935	Backbone_A	21523_2#104	307	307
5f495a93f87f3992c791e927	ERR2397449	ST307	Unknown	Thailand	21523_2#104	1935	Backbone_A	21523_2#104	307	307
5f4866a164435f29017455e3	ERR2397452	ST502	Unknown	Thailand	21523_2#104	1935	Backbone_A	21523_2#104	502	502
5f4959d2f87f39735991e91d	ERR2397463	ST659	Unknown	Thailand	21523_2#104	1935	Backbone_A	21523_2#104	659	659
5f4a2133677a55af532488ed	ERR2397468	ST323	Unknown	Thailand	21523_2#104	1935	Backbone_A	21523_2#104	323	323
5f489fc2677a554fa3246acb	ERR2397469	ST36	Unknown	Thailand	21523_2#104	1935	Backbone_A	21523_2#104	268	10078
5f4965a5f87f39356191ea29	ERR2397477	ST231	Unknown	Thailand	21523_2#104	1935	Backbone_A	21523_2#104	231	231
5f49398564435f2a64746ff8	ERR2397496	ST268	Unknown	Thailand	21523_2#104	1935	Backbone_A	21523_2#104	268	268
5f49acbb677a5582bb248095	ERR2397512	ST133	Unknown	Thailand	21523_2#104	1935	Backbone_A	21523_2#104	133	133
5f499e2764435f468c747901	ERR2397515	ST277	Unknown	Thailand	21523_2#104	1935	Backbone_A	21523_2#104	277	277
5f48d137677a55bcf5246e5c	ERR2397518	ST1076	Unknown	Thailand	21523_2#104	1935	Backbone_A	21523_2#104	1076	1076
5f49e14464435f94d1747e46	ERR2397535	ST268	Unknown	Thailand	21523_2#104	1935	Backbone_A	21523_2#104	268	268
5f496b5564435f54717474f3	ERR2397549	ST231	Unknown	Thailand	21523_2#104	1935	Backbone_A	21523_2#104	231	231
5f47e7d664435fcc9d744bf6	ERR2397563	ST791	Unknown	Thailand	21523_2#104	1935	Backbone_A	21523_2#104	1496	791
5f49989e64435f675b7478a7	ERR2397568	ST3591	Unknown	Thailand	21523_2#104	1935	Backbone_A	21523_2#104	3591	3591
5f4a187f64435f6fd6748235	ERR2397575	ST420	Unknown	Thailand	21523_2#104	1935	Backbone_A	21523_2#104	420	420
5f47f112f87f39e1d691c431	ERR2397581	ST420	Unknown	Thailand	21523_2#104	1935	Backbone_A	21523_2#104	420	420
5f4877e7677a55b111246800	ERR2397589	ST323	Unknown	Thailand	21523_2#104	1935	Backbone_A	21523_2#104	323	323
5f493260f87f39621091e58d	ERR257620	ST307	Unknown	United_Kingdom	21523_2#104	1935	Backbone_A	21523_2#104	307	307
5f48f65df87f39590291e05e	ERR257636	ST13	Unknown	United_Kingdom	21523_2#104	1935	Backbone_A	21523_2#104	13	13
5f49d08ff87f39839091f1dc	ERR257652	ST1307	Unknown	United_Kingdom	21523_2#104	1935	Backbone_A	21523_2#104	1307	1307
5f48e8ddf87f396dea91df4a	ERR257660	ST13	Unknown	United_Kingdom	21523_2#104	1935	Backbone_A	21523_2#104	13	13
5f492563f87f396c6c91e46d	ERR257675	ST253	Unknown	United_Kingdom	21523_2#104	1935	Backbone_A	21523_2#104	3010	10165
5f47e30e677a558926245b92	ERR257682	ST1408	Unknown	United_Kingdom	21523_2#104	1935	Backbone_A	21523_2#104	1408
5f4863f9677a55216324665e	ERR2586362	ST394	Unknown	Vietnam	21523_2#104	1935	Backbone_A	21523_2#104	37	896
5f49380e64435ffc3e746fd0	ERR2586366	ST268	Unknown	Vietnam	21523_2#104	1935	Backbone_A	21523_2#104	268	268
5f47dc88f87f39c6fe91c230	ERR2586394	ST105	Unknown	Vietnam	21523_2#104	1935	Backbone_A	21523_2#104	152	105
5f49b10a64435f9ac8747a28	ERR2586406	ST307	Unknown	Vietnam	21523_2#104	1935	Backbone_A	21523_2#104	307	307
5f48fc4264435f03297461b6	ERR2586416	ST420	Unknown	Vietnam	21523_2#104	1935	Backbone_A	21523_2#104	420	420
5f49ff6df87f391e2d91f5a0	ERR2631531	ST307	Unknown	Norway	21523_2#104	1935	Backbone_A	21523_2#104	307	307
5f494365677a5563ca24780c	ERR2631532	ST307	Unknown	Norway	21523_2#104	1935	Backbone_A	21523_2#104	307	307
5f48da92f87f3907d491ddc0	ERR2631533	ST307	Unknown	Norway	21523_2#104	1935	Backbone_A	21523_2#104	307	307
5f47ffbc64435f4ed0744d85	ERR2631534	ST307	Unknown	Norway	21523_2#104	1935	Backbone_A	21523_2#104	307	307
5f485b7af87f39293291cbcf	ERR2631535	ST307	Unknown	Norway	21523_2#104	1935	Backbone_A	21523_2#104	307	307
5f4ce4c6677a557d4f248ba3	ERR2631536	ST307	Unknown	Norway	21523_2#104	1935	Backbone_A	21523_2#104	307	307
5f4a22adf87f3975ff91f838	ERR2631537	ST307	Unknown	Norway	21523_2#104	1935	Backbone_A	21523_2#104	307	307
5f49343df87f39d92a91e5e1	ERR2631538	ST307	Unknown	Norway	21523_2#104	1935	Backbone_A	21523_2#104	307	307
5f47e897677a55ac25245c3b	ERR2631539	ST307	Unknown	Norway	21523_2#104	1935	Backbone_A	21523_2#104	307	307
5f49b820f87f39530491f02f	ERR2631540	ST307	Unknown	Norway	21523_2#104	1935	Backbone_A	21523_2#104	307	307
5f47d2d664435f0a457447a4	ERR2631541	ST307	Unknown	Norway	21523_2#104	1935	Backbone_A	21523_2#104	307	307
5f48d66df87f3921c991dd96	ERR2631542	ST307	Unknown	Norway	21523_2#104	1935	Backbone_A	21523_2#104	307	307
5f4a053f677a5583bb2486fc	ERR2631543	ST307	Unknown	Norway	21523_2#104	1935	Backbone_A	21523_2#104	307	307
5f4982ac677a55d0e1247d31	ERR2631544	ST307	Unknown	Norway	21523_2#104	1935	Backbone_A	21523_2#104	307	307
5f49249f677a557d82247530	ERR2631545	ST307	Unknown	Norway	21523_2#104	1935	Backbone_A	21523_2#104	307	307
5f4a0a7764435f5df9748151	ERR2631546	ST307	Unknown	Norway	21523_2#104	1935	Backbone_A	21523_2#104	307	307
5f4925ff64435f9c7f746de9	ERR2631547	ST307	Unknown	Norway	21523_2#104	1935	Backbone_A	21523_2#104	307	307
5f49c4a3677a5526f224824a	ERR2631548	ST307	Unknown	Norway	21523_2#104	1935	Backbone_A	21523_2#104	307	307
5f49405b64435f7cb37470b7	ERR2631549	ST307	Unknown	Norway	21523_2#104	1935	Backbone_A	21523_2#104	307	307
5f499a9d677a55f3f1247f1d	ERR2631552	ST307	Unknown	Norway	21523_2#104	1935	Backbone_A	21523_2#104	307	307
5f487575f87f392ce991cdab	ERR2631553	ST307	Unknown	Norway	21523_2#104	1935	Backbone_A	21523_2#104	307	307
5f4947ab64435ffc36747199	ERR2631554	ST307	Unknown	Norway	21523_2#104	1935	Backbone_A	21523_2#104	307	307
5f4a2970f87f391b8f91f8c8	ERR2631556	ST307	Unknown	Norway	21523_2#104	1935	Backbone_A	21523_2#104	307	307
5f48c6c764435f4dfa745d74	ERR2631558	ST307	Unknown	Norway	21523_2#104	1935	Backbone_A	21523_2#104	307	307
5f4a28ea64435fec93748385	ERR2631559	ST307	Unknown	Norway	21523_2#104	1935	Backbone_A	21523_2#104	307	307
5f49077e64435f23177462a2	ERR2631560	ST307	Unknown	Norway	21523_2#104	1935	Backbone_A	21523_2#104	307	307
5f493779677a5578f724770f	ERR2653374	ST307	Unknown	Norway	21523_2#104	1935	Backbone_A	21523_2#104	307	307
5f4938f5677a5564c2247749	ERR2653375	ST307	Unknown	Norway	21523_2#104	1935	Backbone_A	21523_2#104	307	307
5f491a3d677a554817247415	ERR2695853	ST4	Unknown	Nigeria	21523_2#104	1935	Backbone_A	21523_2#104	4	4
5f4a11b1f87f391dc991f737	ERR2796912	ST307	Unknown	Switzerland	21523_2#104	1935	Backbone_A	21523_2#104	307	307
5f49f52164435f99bb747fd2	ERR2796923	ST2719	Unknown	Switzerland	21523_2#104	1935	Backbone_A	21523_2#104	45	2719
5f489749f87f392ab891d863	ERR2796976	ST307	Unknown	Switzerland	21523_2#104	1935	Backbone_A	21523_2#104	307	307
5f4873ff64435f65017456a4	ERR2870160	ST10	Unknown	Netherlands	21523_2#104	1935	Backbone_A	21523_2#104	10	10
5f4ce41664435f4da07485bf	ERR304792	ST268	Unknown	United_Kingdom	21523_2#104	1935	Backbone_A	21523_2#104	268	268
5f47bdb5f87f39ddf891c017	ERR304797	ST1380	Unknown	United_Kingdom	21523_2#104	1935	Backbone_A	21523_2#104	1380
5f47c79ff87f39e5f591c083	ERR304798	ST22	Unknown	United_Kingdom	21523_2#104	1935	Backbone_A	21523_2#104	17	10985
5f47f8ba677a555b2e245dbe	ERR3063479	ST13	Unknown	Spain	21523_2#104	1935	Backbone_A	21523_2#104	13	10543
5f486cef64435fbe25745632	ERR311471	ST307	Unknown	United_Kingdom	21523_2#104	1935	Backbone_A	21523_2#104	307	307
5f49036af87f3926d191e161	ERR311483	ST1193	Unknown	United_Kingdom	21523_2#104	1935	Backbone_A	21523_2#104	1193	1193
5f47d4b1f87f39dfce91c176	ERR314403	ST105	Unknown	United_Kingdom	21523_2#104	1935	Backbone_A	21523_2#104	152	105
5f47e7bc64435f1a29744bdf	ERR314408	ST231	Unknown	United_Kingdom	21523_2#104	1935	Backbone_A	21523_2#104	231	231
5f49a672f87f39229e91eefa	ERR314442	ST307	Unknown	United_Kingdom	21523_2#104	1935	Backbone_A	21523_2#104	307	307
5f4a1c27677a55de02248885	ERR314458	ST307	Unknown	United_Kingdom	21523_2#104	1935	Backbone_A	21523_2#104	307	307
5f47fbf3677a555d93245dff	ERR314459	ST307	Unknown	United_Kingdom	21523_2#104	1935	Backbone_A	21523_2#104	307	307
5f48983164435f84c6745984	ERR314465	ST307	Unknown	United_Kingdom	21523_2#104	1935	Backbone_A	21523_2#104	307	307
5f486480677a5538a824666e	ERR314505	ST307	Unknown	United_Kingdom	21523_2#104	1935	Backbone_A	21523_2#104	307	307
5f47f7b264435f12ef744cff	ERR314522	ST231	Unknown	United_Kingdom	21523_2#104	1935	Backbone_A	21523_2#104	231	231
5f490c3364435f32157462f3	ERR314525	ST307	Unknown	United_Kingdom	21523_2#104	1935	Backbone_A	21523_2#104	307	307
5f4871c7677a5565e32467b1	ERR314530	ST268	Unknown	United_Kingdom	21523_2#104	1935	Backbone_A	21523_2#104	268	268
5f489c1a677a554c53246aad	ERR314535	ST268	Unknown	United_Kingdom	21523_2#104	1935	Backbone_A	21523_2#104	268	268
5f47dd1d64435f993d744b0f	ERR314547	ST307	Unknown	United_Kingdom	21523_2#104	1935	Backbone_A	21523_2#104	307	307
5f49bc10677a550d892481da	ERR3162522	ST4	Unknown	Nepal	21523_2#104	1935	Backbone_A	21523_2#104	4	10235
5f488824677a552dc8246920	ERR3162523	ST4	Unknown	Nepal	21523_2#104	1935	Backbone_A	21523_2#104	4	10235
5f486cdd677a5518c0246749	ERR3162524	ST4	Unknown	Nepal	21523_2#104	1935	Backbone_A	21523_2#104	4	10235
5f491c8a677a553f9f24747e	ERR3162525	ST4	Unknown	Nepal	21523_2#104	1935	Backbone_A	21523_2#104	4	10235
5f48a905f87f39b29291d9fb	ERR3162526	ST4	Unknown	Nepal	21523_2#104	1935	Backbone_A	21523_2#104	4	10235
5f490c2af87f393c0791e227	ERR3162533	ST873	Unknown	Nepal	21523_2#104	1935	Backbone_A	21523_2#104	873	873
5f48a64b64435fc6e9745a9f	ERR3162535	ST873	Unknown	Nepal	21523_2#104	1935	Backbone_A	21523_2#104	873	873
5f4919b3677a551f19247408	ERR3162539	ST394	Unknown	Nepal	21523_2#104	1935	Backbone_A	21523_2#104	37	896
5f48dedc64435f48bd745f89	ERR3162551	ST252	Unknown	Nepal	21523_2#104	1935	Backbone_A	21523_2#104	252	10023
5f48733df87f390c2691cd83	ERR3162560	ST307	Unknown	India	21523_2#104	1935	Backbone_A	21523_2#104	307	307
5f48b1d264435fd774745bac	ERR3162561	ST231	Unknown	India	21523_2#104	1935	Backbone_A	21523_2#104	231	231
5f486c4bf87f39083d91cce9	ERR3162582	ST441	Unknown	India	21523_2#104	1935	Backbone_A	21523_2#104	2004	10423
5f47cd0c677a556bce245a11	ERR3162584	ST231	Unknown	India	21523_2#104	1935	Backbone_A	21523_2#104	231	231
5f495476677a55aeda247977	ERR3162602	ST3609	Unknown	India	21523_2#104	1935	Backbone_A	21523_2#104	3609	3609
5f494c2df87f39af1091e7f3	ERR3162604	ST307	Unknown	India	21523_2#104	1935	Backbone_A	21523_2#104	307	307
5f4800edf87f398bcb91c576	ERR3162617	ST252	Unknown	India	21523_2#104	1935	Backbone_A	21523_2#104	252	10023
5f4a2637f87f39579991f869	ERR3162622	ST268	Unknown	India	21523_2#104	1935	Backbone_A	21523_2#104	268	268
5f48a263f87f399c4c91d959	ERR3162628	ST231	Unknown	India	21523_2#104	1935	Backbone_A	21523_2#104	231	231
5f486909677a5571742466cf	ERR3162634	ST3609	Unknown	India	21523_2#104	1935	Backbone_A	21523_2#104	3609	3609
5f488b03f87f3900b391d7a7	ERR3162645	ST420	Unknown	Vietnam	21523_2#104	1935	Backbone_A	21523_2#104	420	420
5f47ecadf87f39680491c3cf	ERR3164627	ST307	Unknown	Italy	21523_2#104	1935	Backbone_A	21523_2#104	307	307
5f4ce493f87f393b4091fedc	ERR3164636	ST307	Unknown	Italy	21523_2#104	1935	Backbone_A	21523_2#104	307	307
5f47cd05677a556177245a09	ERR3164637	ST307	Unknown	Italy	21523_2#104	1935	Backbone_A	21523_2#104	307	307
5f47df0ff87f397bce91c279	ERR3164643	ST307	Unknown	Italy	21523_2#104	1935	Backbone_A	21523_2#104	307	307
5f47c46a677a552a29245946	ERR3164646	ST307	Unknown	Italy	21523_2#104	1935	Backbone_A	21523_2#104	307	307
5f47f1b864435f04d5744c97	ERR3164647	ST307	Unknown	Italy	21523_2#104	1935	Backbone_A	21523_2#104	307	307
5f4ce536f87f3936bd91ff20	ERR3164658	ST2975	Unknown	Italy	21523_2#104	1935	Backbone_A	21523_2#104	307	307
5f4800f2f87f3956ef91c578	ERR3164663	ST307	Unknown	Italy	21523_2#104	1935	Backbone_A	21523_2#104	307	307
5f47bff664435ff2d87445e1	ERR3164677	ST307	Unknown	Italy	21523_2#104	1935	Backbone_A	21523_2#104	307	307
5f4ce4e1677a55d6a0248bb9	ERR3164682	ST307	Unknown	Italy	21523_2#104	1935	Backbone_A	21523_2#104	307	307
5f47c4e9677a55d493245949	ERR3164683	ST307	Unknown	Italy	21523_2#104	1935	Backbone_A	21523_2#104	307	307
5f47e11cf87f397e5b91c2b4	ERR3164684	ST307	Unknown	Italy	21523_2#104	1935	Backbone_A	21523_2#104	307	307
5f47f257f87f3920c591c453	ERR3164712	ST307	Unknown	Italy	21523_2#104	1935	Backbone_A	21523_2#104	307	307
5f47bcd964435f7bb4744598	ERR3164716	ST307	Unknown	Italy	21523_2#104	1935	Backbone_A	21523_2#104	307	307
5f49fdaef87f39840f91f579	ERR3164728	ST307	Unknown	Italy	21523_2#104	1935	Backbone_A	21523_2#104	307	307
5f491ed7f87f396e5d91e39a	ERR3164729	ST307	Unknown	Italy	21523_2#104	1935	Backbone_A	21523_2#104	307	307
5f48cb4d64435f97f0745dc9	ERR3164730	ST307	Unknown	Italy	21523_2#104	1935	Backbone_A	21523_2#104	307	307
5f49d96df87f399dd491f295	ERR3164731	ST307	Unknown	Italy	21523_2#104	1935	Backbone_A	21523_2#104	307	307
5f491d6464435fb0d6746d3c	ERR3164734	ST307	Unknown	Italy	21523_2#104	1935	Backbone_A	21523_2#104	307	307
5f48725964435f3307745696	ERR3164735	ST307	Unknown	Italy	21523_2#104	1935	Backbone_A	21523_2#104	307	307
5f48b7ee64435f7f9e745c18	ERR3164736	ST307	Unknown	Italy	21523_2#104	1935	Backbone_A	21523_2#104	307	307
5f48fd1664435f16037461ce	ERR3164737	ST307	Unknown	Italy	21523_2#104	1935	Backbone_A	21523_2#104	307	307
5f48d217f87f39713591dd47	ERR3164738	ST307	Unknown	Italy	21523_2#104	1935	Backbone_A	21523_2#104	307	307
5f49e07af87f3968a391f34a	ERR3164775	ST307	Unknown	Italy	21523_2#104	1935	Backbone_A	21523_2#104	307	307
5f48947a677a552e6f246a27	ERR3164780	ST307	Unknown	Italy	21523_2#104	1935	Backbone_A	21523_2#104	307	307
5f48fc4664435f6b267461b8	ERR3164782	ST307	Unknown	Italy	21523_2#104	1935	Backbone_A	21523_2#104	307	307
5f47e72b677a55e09c245c1d	ERR3363835	ST2384	Unknown	Slovenia	21523_2#104	1935	Backbone_A	21523_2#104	11038	11871
5f496305f87f394b1791e9e3	ERR3363837	ST307	Unknown	Slovenia	21523_2#104	1935	Backbone_A	21523_2#104	307	307
5f49699f64435f51e27474dc	ERR3363843	ST441	Unknown	Slovenia	21523_2#104	1935	Backbone_A	21523_2#104	2004	10423
5f49847ef87f39809091ecbc	ERR3363845	ST268	Unknown	Slovenia	21523_2#104	1935	Backbone_A	21523_2#104	268	268
5f47cfa2677a551d0a245a60	ERR3402742	ST323	Unknown	United_Kingdom	21523_2#104	1935	Backbone_A	21523_2#104	323	323
5f4a0ecef87f39642f91f6ea	ERR3402940	ST268	Unknown	United_Kingdom	21523_2#104	1935	Backbone_A	21523_2#104	268	268
5f48dedf64435f62bd745f8c	ERR3402941	ST268	Unknown	United_Kingdom	21523_2#104	1935	Backbone_A	21523_2#104	268	268
5f47efa6f87f3948b791c410	ERR3402942	ST268	Unknown	United_Kingdom	21523_2#104	1935	Backbone_A	21523_2#104	268	268
5f49bb6564435f0be6747b43	ERR3402943	ST268	Unknown	United_Kingdom	21523_2#104	1935	Backbone_A	21523_2#104	268	268
5f47e283f87f3954bb91c2ef	ERR3402963	ST1391-4LV	Unknown	United_Kingdom	21523_2#104	1935	Backbone_A	21523_2#104
5f49aaf8f87f39ed0391ef6f	ERR3402964	ST1391-4LV	Unknown	United_Kingdom	21523_2#104	1935	Backbone_A	21523_2#104
5f47d5cc64435f905674480d	ERR3403066	ST661	Unknown	United_Kingdom	21523_2#104	1935	Backbone_A	21523_2#104	661
5f47d10e677a551686245a7a	ERR3403067	ST661	Unknown	United_Kingdom	21523_2#104	1935	Backbone_A	21523_2#104	661
5f47fac4677a553e8d245de2	ERR3403069	ST661	Unknown	United_Kingdom	21523_2#104	1935	Backbone_A	21523_2#104	661
5f47d8f8f87f3992dd91c1be	ERR3403185	ST1079	Unknown	United_Kingdom	21523_2#104	1935	Backbone_A	21523_2#104	252	3621
5f4ce472f87f3972c591fece	ERR3403214	ST1079	Unknown	United_Kingdom	21523_2#104	1935	Backbone_A	21523_2#104	252	3621
5f47e93d677a55b0cf245c69	ERR3403253	ST1391-4LV	Unknown	United_Kingdom	21523_2#104	1935	Backbone_A	21523_2#104
5f497150f87f39977b91eb47	ERR3403363	ST268	Unknown	United_Kingdom	21523_2#104	1935	Backbone_A	21523_2#104	268	268
5f49141d64435f879c746c4b	ERR3403365	ST268	Unknown	United_Kingdom	21523_2#104	1935	Backbone_A	21523_2#104	268	268
5f48d40b64435f9863745e90	ERR3415930	ST70	Unknown	Madagascar	21523_2#104	1935	Backbone_A	21523_2#104	70	70
5f490e3964435f90aa746335	ERR3415935	ST1873	Unknown	Madagascar	21523_2#104	1935	Backbone_A	21523_2#104	10783	11422
5f49f82164435f3160748005	ERR3415938	ST873	Unknown	Madagascar	21523_2#104	1935	Backbone_A	21523_2#104	873	873
5f48652a64435f057d7455c6	ERR3415941	ST2467	Unknown	Madagascar	21523_2#104	1935	Backbone_A	21523_2#104	10331	11649
5f48c8fa677a559ede246d8a	ERR3415942	ST873	Unknown	Madagascar	21523_2#104	1935	Backbone_A	21523_2#104	873	873
5f494dd864435f67e6747221	ERR3415945	ST337	Unknown	Madagascar	21523_2#104	1935	Backbone_A	21523_2#104	10010	10049
5f4a171cf87f39544491f77b	ERR3415947	ST629	Unknown	Madagascar	21523_2#104	1935	Backbone_A	21523_2#104	629	10196
5f4a220b64435fed86748314	ERR3415949	ST2467	Unknown	Madagascar	21523_2#104	1935	Backbone_A	21523_2#104	10331	11649
5f4a1ed6f87f393dd191f7f7	ERR3415963	ST441	Unknown	Madagascar	21523_2#104	1935	Backbone_A	21523_2#104	2004	11661
5f49cdfa677a55169f248342	ERR3415965	ST2480	Unknown	Madagascar	21523_2#104	1935	Backbone_A	21523_2#104	10928	11663
5f47fe4d64435ff9e1744d72	ERR3415967	ST3331	Unknown	Madagascar	21523_2#104	1935	Backbone_A	21523_2#104	10930	11665
5f493647f87f39cb9791e627	ERR3415972	ST2482	Unknown	Madagascar	21523_2#104	1935	Backbone_A	21523_2#104	10931	11667
5f48dc3d64435f31c4745f4b	ERR3415973	ST2482	Unknown	Madagascar	21523_2#104	1935	Backbone_A	21523_2#104	10931	11667
5f49b23d64435f21ab747a4f	ERR3415975	ST1787	Unknown	Madagascar	21523_2#104	1935	Backbone_A	21523_2#104	1787	1787
5f49f48d64435f0178747fc8	ERR3415984	ST2485	Unknown	Madagascar	21523_2#104	1935	Backbone_A	21523_2#104	45	11669
5f49bce0f87f39103f91f074	ERR3415990	ST2487	Unknown	Madagascar	21523_2#104	1935	Backbone_A	21523_2#104	10010	10049
5f48c5a164435fdb2d745d59	ERR3415994	ST2938	Unknown	Madagascar	21523_2#104	1935	Backbone_A	21523_2#104	2938	2938
5f49b96664435f9676747b0b	ERR3415997	ST36	Unknown	Madagascar	21523_2#104	1935	Backbone_A	21523_2#104	268	36
5f4928b6f87f39839f91e4b7	ERR3416002	ST36	Unknown	Madagascar	21523_2#104	1935	Backbone_A	21523_2#104	268	10067
5f49eab7f87f39455191f439	ERR3416010	ST2715	Unknown	Madagascar	21523_2#104	1935	Backbone_A	21523_2#104	10405	11679
5f48857af87f395bf591ce7e	ERR3416013	ST36	Unknown	Madagascar	21523_2#104	1935	Backbone_A	21523_2#104	268	36
5f48c1dff87f393f3e91dc1a	ERR3416019	ST337	Unknown	Madagascar	21523_2#104	1935	Backbone_A	21523_2#104	10010	11682
5f49faaf64435fc847748015	ERR3416031	ST831	Unknown	Madagascar	21523_2#104	1935	Backbone_A	21523_2#104	831	831
5f49d5b6f87f39032291f261	ERR3416035	ST2552	Unknown	Madagascar	21523_2#104	1935	Backbone_A	21523_2#104	10147	10464
5f492ec0677a5585fb247649	ERR3416036	ST873	Unknown	Madagascar	21523_2#104	1935	Backbone_A	21523_2#104	873	873
5f497fd264435f8a207476a2	ERR3416042	ST2555	Unknown	Madagascar	21523_2#104	1935	Backbone_A	21523_2#104	2555	2555
5f48c150f87f39427891dc0b	ERR3416043	ST2938	Unknown	Madagascar	21523_2#104	1935	Backbone_A	21523_2#104	2938	2938
5f495e27677a5516b9247a3f	ERR3416044	ST337	Unknown	Madagascar	21523_2#104	1935	Backbone_A	21523_2#104	10010	11690
5f498635f87f39129691ece9	ERR3416050	ST1296	Unknown	Madagascar	21523_2#104	1935	Backbone_A	21523_2#104	1037	10536
5f493cf664435f364174706b	ERR3416051	ST337	Unknown	Madagascar	21523_2#104	1935	Backbone_A	21523_2#104	10010	10049
5f4934d7677a5529ff2476da	ERR3416055	ST307	Unknown	Madagascar	21523_2#104	1935	Backbone_A	21523_2#104	307	307
5f49903264435f6dce7477eb	ERR3416067	ST36	Unknown	Madagascar	21523_2#104	1935	Backbone_A	21523_2#104	268	11695
5f4a0a6cf87f39d65c91f66f	ERR3416071	ST441	Unknown	Madagascar	21523_2#104	1935	Backbone_A	21523_2#104	2004	11661
5f48c59bf87f395afe91dc55	ERR3416072	ST337	Unknown	Madagascar	21523_2#104	1935	Backbone_A	21523_2#104	10010	10049
5f48992b677a557661246a54	ERR3416079	ST2570	Unknown	Madagascar	21523_2#104	1935	Backbone_A	21523_2#104	10930	11665
5f49cbe8677a55847d2482ee	ERR3416081	ST36	Unknown	Madagascar	21523_2#104	1935	Backbone_A	21523_2#104	268	11695
5f49f815677a55fb402485ea	ERR3416088	ST1787	Unknown	Madagascar	21523_2#104	1935	Backbone_A	21523_2#104	1787	1787
5f498d7064435f39fe7477b4	ERR3416091	ST1787	Unknown	Madagascar	21523_2#104	1935	Backbone_A	21523_2#104	1787	1787
5f48a13564435fe822745a22	ERR3416092	ST1787	Unknown	Madagascar	21523_2#104	1935	Backbone_A	21523_2#104	1787	1787
5f49f1aef87f39cd9591f498	ERR3416094	ST337	Unknown	Madagascar	21523_2#104	1935	Backbone_A	21523_2#104	10010	11700
5f48e645677a55b8f5246ff6	ERR3416098	ST337	Unknown	Madagascar	21523_2#104	1935	Backbone_A	21523_2#104	10010	10049
5f490ccf64435f3f19746302	ERR3416105	ST2053	Unknown	Madagascar	21523_2#104	1935	Backbone_A	21523_2#104	10650	11703
5f49fd9ff87f393ed191f56c	ERR3416112	ST22	Unknown	Madagascar	21523_2#104	1935	Backbone_A	21523_2#104	17	10985
5f494b57f87f39161991e7d6	ERR3416119	ST2612	Unknown	Madagascar	21523_2#104	1935	Backbone_A	21523_2#104	10951	11708
5f49e59c677a5592fe248444	ERR3416125	ST394	Unknown	Madagascar	21523_2#104	1935	Backbone_A	21523_2#104	37	896
5f48e3bd677a552d3e246fb0	ERR3416128	ST831	Unknown	Madagascar	21523_2#104	1935	Backbone_A	21523_2#104	831	831
5f48930af87f39bd3b91d82a	ERR3416130	ST394	Unknown	Madagascar	21523_2#104	1935	Backbone_A	21523_2#104	37	896
5f494dd764435f0b16747220	ERR3416132	ST337	Unknown	Madagascar	21523_2#104	1935	Backbone_A	21523_2#104	10010	11710
5f49d371677a551186248365	ERR3416134	ST2597	Unknown	Madagascar	21523_2#104	1935	Backbone_A	21523_2#104	10953	11711
5f4863e8677a55442a246648	ERR3416137	ST2599	Unknown	Madagascar	21523_2#104	1935	Backbone_A	21523_2#104	268	36
5f48cb4cf87f39473b91dcdd	ERR3416139	ST2599	Unknown	Madagascar	21523_2#104	1935	Backbone_A	21523_2#104	268	36
5f48947d64435f0cc7745924	ERR3416140	ST2599	Unknown	Madagascar	21523_2#104	1935	Backbone_A	21523_2#104	268	36
5f48a09a677a55d12a246adb	ERR3416151	ST1609	Unknown	Madagascar	21523_2#104	1935	Backbone_A	21523_2#104	1609	1609
5f48982164435fda77745976	ERR3416159	ST15	Unknown	Cambodia	21523_2#104	1935	Backbone_A	21523_2#104	14	11719
5f497be4677a554c32247cdd	ERR3416162	ST133	Unknown	Cambodia	21523_2#104	1935	Backbone_A	21523_2#104	133	133
5f497134677a551fc2247bfd	ERR3416176	ST2652	Unknown	Cambodia	21523_2#104	1935	Backbone_A	21523_2#104	10336	10756
5f48682ff87f39590991cca9	ERR3416179	ST307	Unknown	Cambodia	21523_2#104	1935	Backbone_A	21523_2#104	307	307
5f49ce8b64435f99cd747cce	ERR3416180	ST307	Unknown	Cambodia	21523_2#104	1935	Backbone_A	21523_2#104	307	307
5f4a221b677a5579af24890e	ERR3416189	ST394	Unknown	Cambodia	21523_2#104	1935	Backbone_A	21523_2#104	37	896
5f4926a4677a552feb24756f	ERR3416191	ST105	Unknown	Cambodia	21523_2#104	1935	Backbone_A	21523_2#104	152	105
5f48801df87f39930491ce2b	ERR3416194	ST2706	Unknown	Cambodia	21523_2#104	1935	Backbone_A	21523_2#104	10958	11723
5f49ae43677a557c7d2480d1	ERR3416198	ST2709	Unknown	Cambodia	21523_2#104	1935	Backbone_A	21523_2#104	495	495
5f49522164435f83537472be	ERR3416201	ST1782	Unknown	Cambodia	21523_2#104	1935	Backbone_A	21523_2#104	1782	1782
5f4930b5f87f39feca91e54b	ERR3416202	ST2711	Unknown	Cambodia	21523_2#104	1935	Backbone_A	21523_2#104	10961	11727
5f49ea20677a55f0f224849f	ERR3416212	ST2690	Unknown	Cambodia	21523_2#104	1935	Backbone_A	21523_2#104	10434	11731
5f49b79b64435f341e747ada	ERR3416221	ST2693	Unknown	Cambodia	21523_2#104	1935	Backbone_A	21523_2#104
5f4a155f677a55d8bd2487ff	ERR3416230	ST2695	Unknown	Cambodia	21523_2#104	1935	Backbone_A	21523_2#104	17	2695
5f4a17fb64435f7c58748231	ERR3416231	ST307	Unknown	Cambodia	21523_2#104	1935	Backbone_A	21523_2#104	307	10814
5f49e07ff87f39068191f34c	ERR3416232	ST307	Unknown	Cambodia	21523_2#104	1935	Backbone_A	21523_2#104	307	10814
5f49d69d64435f0dbe747d76	ERR3416243	ST36	Unknown	Cambodia	21523_2#104	1935	Backbone_A	21523_2#104	268	36
5f492ead64435f40cf746efb	ERR3416256	ST3111	Unknown	Senegal	21523_2#104	1935	Backbone_A	21523_2#104
5f48b62d677a550cfa246c58	ERR3416258	ST1119	Unknown	Senegal	21523_2#104	1935	Backbone_A	21523_2#104	10848	11770
5f488906f87f39ed3991d781	ERR3416260	ST528	Unknown	Senegal	21523_2#104	1935	Backbone_A	21523_2#104	528	10261
5f49db57677a55fc5624840d	ERR3416268	ST17	Unknown	Senegal	21523_2#104	1935	Backbone_A	21523_2#104	17	10253
5f48c1f164435fecac745d0b	ERR3416270	ST3118	Unknown	Senegal	21523_2#104	1935	Backbone_A	21523_2#104	2004	584
5f49a4eb677a55c600248006	ERR3416276	ST1962	Unknown	Senegal	21523_2#104	1935	Backbone_A	21523_2#104	1962	1962
5f494eaa677a555f5a2478f9	ERR3416286	ST337	Unknown	Senegal	21523_2#104	1935	Backbone_A	21523_2#104	10010	10049
5f49aa12677a55586d248069	ERR3416287	ST397	Unknown	Senegal	21523_2#104	1935	Backbone_A	21523_2#104	397	397
5f4941fdf87f395eed91e711	ERR3416289	ST629	Unknown	Senegal	21523_2#104	1935	Backbone_A	21523_2#104	629	10196
5f47e68b64435f0b1f744bb4	ERR3416295	ST277	Unknown	Senegal	21523_2#104	1935	Backbone_A	21523_2#104	277	10463
5f4a0de964435f6f3274818b	ERR3416297	ST3267	Unknown	Senegal	21523_2#104	1935	Backbone_A	21523_2#104
5f49607464435f4e0d7473f7	ERR3416302	ST36	Unknown	Senegal	21523_2#104	1935	Backbone_A	21523_2#104	268	3686
5f49e8d5f87f39192091f409	ERR3416307	ST3271	Unknown	Senegal	21523_2#104	1935	Backbone_A	21523_2#104	10997	11787
5f4a0beaf87f39e6cd91f6bb	ERR3416313	ST3275	Unknown	Senegal	21523_2#104	1935	Backbone_A	21523_2#104
5f494fc464435f8c01747247	ERR3416333	ST3281	Unknown	Senegal	21523_2#104	1935	Backbone_A	21523_2#104	10998	11795
5f488fe3677a559f8c2469cf	ERR3416334	ST1401	Unknown	Senegal	21523_2#104	1935	Backbone_A	21523_2#104	1401	10265
5f488a2a677a551e77246950	ERR3416336	ST502	Unknown	Senegal	21523_2#104	1935	Backbone_A	21523_2#104	502	502
5f4950a9677a559f7b24791a	ERR3416337	ST2715	Unknown	Senegal	21523_2#104	1935	Backbone_A	21523_2#104	10405	11679
5f4a0d5564435f8d4674817c	ERR3416342	ST1666	Unknown	Senegal	21523_2#104	1935	Backbone_A	21523_2#104	10999	11796
5f48f25564435fa3507460d2	ERR3416350	ST3287	Unknown	Senegal	21523_2#104	1935	Backbone_A	21523_2#104	11001	11799
5f48f6f8677a55427c247175	ERR3416355	ST3290	Unknown	Senegal	21523_2#104	1935	Backbone_A	21523_2#104	11002	11801
5f49f5d3677a55aa5a2485c5	ERR3416359	ST13	Unknown	Senegal	21523_2#104	1935	Backbone_A	21523_2#104	13	13
5f49c4a9f87f392a9691f117	ERR3416370	ST337	Unknown	Madagascar	21523_2#104	1935	Backbone_A	21523_2#104	10010	11759
5f49a078f87f390a0f91ee5f	ERR3416371	ST441	Unknown	Madagascar	21523_2#104	1935	Backbone_A	21523_2#104	2004	11661
5f4919bb64435f3908746d05	ERR3416398	ST867	Unknown	Senegal	21523_2#104	1935	Backbone_A	21523_2#104	867	867
5f492939f87f3953de91e4be	ERR3416401	ST3341	Unknown	Senegal	21523_2#104	1935	Backbone_A	21523_2#104
5f4a0bdff87f39211591f6ad	ERR3416402	ST36	Unknown	Senegal	21523_2#104	1935	Backbone_A	21523_2#104	268	11865
5f486f3064435fd427745666	ERR3416403	ST1962	Unknown	Senegal	21523_2#104	1935	Backbone_A	21523_2#104	1962	1962
5f49522364435f06507472c0	ERR3416404	ST397	Unknown	Senegal	21523_2#104	1935	Backbone_A	21523_2#104	397	397
5f488c8164435f6b7274588a	ERR3416405	ST397	Unknown	Senegal	21523_2#104	1935	Backbone_A	21523_2#104	397	397
5f488b8df87f393ccf91d7b4	ERR3437055	ST231	Unknown	Netherlands	21523_2#104	1935	Backbone_A	21523_2#104	231	231
5f49036ff87f398a1791e165	ERR3437057	ST307	Unknown	Netherlands	21523_2#104	1935	Backbone_A	21523_2#104	307	307
5f4a188a677a55ae10248835	ERR3437058	ST231	Unknown	Netherlands	21523_2#104	1935	Backbone_A	21523_2#104	231	231
5f49698e64435fc7517474d5	ERR3437059	ST231	Unknown	Netherlands	21523_2#104	1935	Backbone_A	21523_2#104	231	231
5f49138464435f1320746c20	ERR3453498	ST307	Unknown	Switzerland	21523_2#104	1935	Backbone_A	21523_2#104	307	307
5f47cb12677a55a8f52459dd	ERR349769	ST1787	Unknown	Nepal	21523_2#104	1935	Backbone_A	21523_2#104	1787	1787
5f4a25a1677a550a6024897e	ERR349773	ST307	Unknown	Nepal	21523_2#104	1935	Backbone_A	21523_2#104	307	307
5f48de49f87f39551491de27	ERR349786	ST716	Unknown	Nepal	21523_2#104	1935	Backbone_A	21523_2#104	716	716
5f49c411677a553847248236	ERR349787	ST307	Unknown	Nepal	21523_2#104	1935	Backbone_A	21523_2#104	307	307
5f488ec5677a5531512469bd	ERR349789	ST14	Unknown	Nepal	21523_2#104	1935	Backbone_A	21523_2#104	14	10663
5f49935bf87f39c70f91edc7	ERR349797	ST307	Unknown	Nepal	21523_2#104	1935	Backbone_A	21523_2#104	307	307
5f48bf04f87f39c7e291dbba	ERR349818	ST716	Unknown	Nepal	21523_2#104	1935	Backbone_A	21523_2#104	716	716
5f47c0a664435f064b744611	ERR349848	ST441	Unknown	Nepal	21523_2#104	1935	Backbone_A	21523_2#104	2004	10423
5f47c13764435f2ad0744629	ERR349854	ST4	Unknown	Nepal	21523_2#104	1935	Backbone_A	21523_2#104	4	10127
5f49b37264435f61a3747a79	ERR3515841	ST307	Unknown	Germany	21523_2#104	1935	Backbone_A	21523_2#104	307	307
5f4902d5f87f391b5a91e150	ERR3515842	ST307	Unknown	Germany	21523_2#104	1935	Backbone_A	21523_2#104	307	307
5f4870f4f87f39861691cd42	ERR3515843	ST307	Unknown	Germany	21523_2#104	1935	Backbone_A	21523_2#104	307	307
5f4892faf87f39495891d81c	ERR3515844	ST307	Unknown	Germany	21523_2#104	1935	Backbone_A	21523_2#104	307	307
5f49f53764435f04d5747fdc	ERR3515845	ST307	Unknown	Germany	21523_2#104	1935	Backbone_A	21523_2#104	307	307
5f47e275f87f39005691c2dd	ERR3515846	ST307	Unknown	Germany	21523_2#104	1935	Backbone_A	21523_2#104	307	307
5f497ca3677a55a470247ce1	ERR3515847	ST307	Unknown	Germany	21523_2#104	1935	Backbone_A	21523_2#104	307	307
5f49c408677a5536ed24822e	ERR3515848	ST307	Unknown	Germany	21523_2#104	1935	Backbone_A	21523_2#104	307	307
5f47e931677a55766c245c60	ERR3515849	ST307	Unknown	Germany	21523_2#104	1935	Backbone_A	21523_2#104	307	307
5f48c06bf87f39ed8191dbe2	ERR3515850	ST307	Unknown	Germany	21523_2#104	1935	Backbone_A	21523_2#104	307	307
5f48df65f87f395f9c91de2f	ERR3515851	ST307	Unknown	Germany	21523_2#104	1935	Backbone_A	21523_2#104	307	307
5f48dd05f87f390fc591dde9	ERR3564465	ST4434	Unknown	France	21523_2#104	1935	Backbone_A	21523_2#104	3752	3752
5f487e19f87f39355391ce1f	ERR3564466	ST4434	Unknown	France	21523_2#104	1935	Backbone_A	21523_2#104	3752	3752
5f4a0214677a557a8c2486af	ERR3564472	ST4420	Unknown	France	21523_2#104	1935	Backbone_A	21523_2#104	10331	10747
5f48f128677a5554742470f0	ERR3712366	ST307	Unknown	Netherlands	21523_2#104	1935	Backbone_A	21523_2#104	307	307
5f49630c677a553385247aa4	ERR3712378	ST307	Unknown	Netherlands	21523_2#104	1935	Backbone_A	21523_2#104	307	307
5f4a214b677a552c22248901	ERR3712407	ST307	Unknown	Netherlands	21523_2#104	1935	Backbone_A	21523_2#104	307	307
5f49cdf3f87f390aa791f1a0	ERR3712450	ST2500	Unknown	Netherlands	21523_2#104	1935	Backbone_A	21523_2#104	11358	12378
5f48a994677a554a57246b49	ERR3712505	ST873	Unknown	Netherlands	21523_2#104	1935	Backbone_A	21523_2#104	873	873
5f48d5c8f87f39519c91dd7d	ERR3712506	ST873	Unknown	Netherlands	21523_2#104	1935	Backbone_A	21523_2#104	873	873
5f49b8cff87f39dde691f054	ERR3712507	ST873	Unknown	Netherlands	21523_2#104	1935	Backbone_A	21523_2#104	873	873
5f48f660677a553454247160	ERR3712510	ST873	Unknown	Netherlands	21523_2#104	1935	Backbone_A	21523_2#104	873	873
5f48a57164435f7f32745a81	ERR3712511	ST873	Unknown	Netherlands	21523_2#104	1935	Backbone_A	21523_2#104	873	873
5f499da3f87f39112291ee22	ERR3712512	ST873	Unknown	Netherlands	21523_2#104	1935	Backbone_A	21523_2#104	873	873
5f4a2501f87f396ecf91f857	ERR3712513	ST873	Unknown	Netherlands	21523_2#104	1935	Backbone_A	21523_2#104	873	873
5f4947ad64435f43f574719c	ERR3712515	ST873	Unknown	Netherlands	21523_2#104	1935	Backbone_A	21523_2#104	873	873
5f48d659f87f39f5d291dd8d	ERR3712516	ST873	Unknown	Netherlands	21523_2#104	1935	Backbone_A	21523_2#104	873	873
5f49f6aef87f399d3191f4f7	ERR3712517	ST873	Unknown	Netherlands	21523_2#104	1935	Backbone_A	21523_2#104	873	873
5f49d123f87f3971c891f1e7	ERR3712519	ST873	Unknown	Netherlands	21523_2#104	1935	Backbone_A	21523_2#104	873	873
5f4994d264435ff9ff747849	ERR3712520	ST873	Unknown	Netherlands	21523_2#104	1935	Backbone_A	21523_2#104	873	873
5f49085f677a55d0272472a0	ERR3712521	ST873	Unknown	Netherlands	21523_2#104	1935	Backbone_A	21523_2#104	873	873
5f48f12d677a5558f72470f2	ERR3712522	ST873	Unknown	Netherlands	21523_2#104	1935	Backbone_A	21523_2#104	873	873
5f48f124f87f396c8b91dff8	ERR3712523	ST873	Unknown	Netherlands	21523_2#104	1935	Backbone_A	21523_2#104	873	873
5f4997bd677a550802247ee0	ERR3712528	ST873	Unknown	Netherlands	21523_2#104	1935	Backbone_A	21523_2#104	873	873
5f485f4f677a553e612465f5	ERR3712529	ST873	Unknown	Netherlands	21523_2#104	1935	Backbone_A	21523_2#104	873	873
5f485b7ff87f39e0d391cbd1	ERR3712536	ST873	Unknown	Netherlands	21523_2#104	1935	Backbone_A	21523_2#104	873	873
5f489624f87f3934a891d858	ERR3712537	ST873	Unknown	Netherlands	21523_2#104	1935	Backbone_A	21523_2#104	873	873
5f489c05677a55a9de246a99	ERR3712540	ST873	Unknown	Netherlands	21523_2#104	1935	Backbone_A	21523_2#104	873	873
5f49ea25677a55fc3b2484a1	ERR3712542	ST873	Unknown	Netherlands	21523_2#104	1935	Backbone_A	21523_2#104	873	873
5f4a11adf87f396ed291f733	ERR3712544	ST873	Unknown	Netherlands	21523_2#104	1935	Backbone_A	21523_2#104	873	873
5f4982bb64435ff2d57476e9	ERR3712551	ST873	Unknown	Netherlands	21523_2#104	1935	Backbone_A	21523_2#104	873	873
5f49c828f87f39b3bf91f168	ERR3712553	ST873	Unknown	Netherlands	21523_2#104	1935	Backbone_A	21523_2#104	873	873
5f4892fdf87f39545791d81e	ERR3712559	ST873	Unknown	Netherlands	21523_2#104	1935	Backbone_A	21523_2#104	873	873
5f48f1b5677a55bc9a2470fe	ERR3712567	ST873	Unknown	Netherlands	21523_2#104	1935	Backbone_A	21523_2#104	873	873
5f48ebb7677a55b3e4247079	ERR3712572	ST873	Unknown	Netherlands	21523_2#104	1935	Backbone_A	21523_2#104	873	873
5f496a72677a55c472247b7d	ERR3712577	ST873	Unknown	Netherlands	21523_2#104	1935	Backbone_A	21523_2#104	873	873
5f47f71a64435f7eff744cdd	ERR3712579	ST873	Unknown	Netherlands	21523_2#104	1935	Backbone_A	21523_2#104	873	873
5f47bcc0677a550e882458b9	ERR3712580	ST873	Unknown	Netherlands	21523_2#104	1935	Backbone_A	21523_2#104	873	873
5f47fdc1677a5507fb245e31	ERR3712589	ST107	Unknown	Netherlands	21523_2#104	1935	Backbone_A	21523_2#104	107
5f48bb58f87f396c1791db60	ERR3712591	ST307	Unknown	Netherlands	21523_2#104	1935	Backbone_A	21523_2#104	307	307
5f48ebb9677a55514124707b	ERR3712598	ST873	Unknown	Netherlands	21523_2#104	1935	Backbone_A	21523_2#104	873	873
5f49797a64435f90eb747633	ERR3712599	ST873	Unknown	Netherlands	21523_2#104	1935	Backbone_A	21523_2#104	873	873
5f47f95cf87f39ef5191c4cd	ERR3712614	ST307	Unknown	Netherlands	21523_2#104	1935	Backbone_A	21523_2#104	307	307
5f47e322677a55e443245b9b	ERR3712615	ST2499	Unknown	Netherlands	21523_2#104	1935	Backbone_A	21523_2#104	307	307
5f49ae31f87f39baec91efa2	ERR3712617	ST2499	Unknown	Netherlands	21523_2#104	1935	Backbone_A	21523_2#104	307	307
5f495b4964435f754274737c	ERR3712618	ST307	Unknown	Netherlands	21523_2#104	1935	Backbone_A	21523_2#104	307	307
5f48adbb64435fefe1745b38	ERR3712629	ST307	Unknown	Netherlands	21523_2#104	1935	Backbone_A	21523_2#104	307	307
5f49935e64435f425f74782f	ERR3712633	ST441	Unknown	Netherlands	21523_2#104	1935	Backbone_A	21523_2#104	2004	10864
5f486f19f87f394adc91cd12	ERR3712648	ST377	Unknown	Netherlands	21523_2#104	1935	Backbone_A	21523_2#104	442	377
5f499026f87f39c19891ed89	ERR3712656	ST307	Unknown	Netherlands	21523_2#104	1935	Backbone_A	21523_2#104	307	307
5f487b16677a554e49246858	ERR3712661	ST873	Unknown	Netherlands	21523_2#104	1935	Backbone_A	21523_2#104	873	873
5f49accc677a5584652480a4	ERR3712678	ST307	Unknown	Netherlands	21523_2#104	1935	Backbone_A	21523_2#104	307	307
5f49cfcb64435f7baa747d02	ERR3712689	ST307	Unknown	Netherlands	21523_2#104	1935	Backbone_A	21523_2#104	307	307
5f49989264435f6f6974789c	ERR3712700	ST307	Unknown	Netherlands	21523_2#104	1935	Backbone_A	21523_2#104	307	307
5f49bcd0f87f3936ea91f066	ERR3712710	ST873	Unknown	Netherlands	21523_2#104	1935	Backbone_A	21523_2#104	873	873
5f4990f464435f24f17477ee	ERR3712716	ST133	Unknown	Netherlands	21523_2#104	1935	Backbone_A	21523_2#104	133	133
5f498480677a558d52247d5c	ERR3712731	ST873	Unknown	Netherlands	21523_2#104	1935	Backbone_A	21523_2#104	873	873
5f4968f1f87f391d1c91ea5b	ERR3712759	ST2731	Unknown	Netherlands	21523_2#104	1935	Backbone_A	21523_2#104
5f49f079677a556d7e248543	ERR3712767	ST983	Unknown	Netherlands	21523_2#104	1935	Backbone_A	21523_2#104	2004	983
5f48fc3564435f127f7461b0	ERR3712776	ST383	Unknown	Netherlands	21523_2#104	1935	Backbone_A	21523_2#104	383	383
5f492fee64435f6fe9746f24	ERR3712807	ST2004	Unknown	Netherlands	21523_2#104	1935	Backbone_A	21523_2#104	2004	2004
5f4a24f2f87f398d7391f850	ERR3712837	ST307	Unknown	Netherlands	21523_2#104	1935	Backbone_A	21523_2#104	307	307
5f493f6a677a5561e02477e0	ERR3712838	ST307	Unknown	Netherlands	21523_2#104	1935	Backbone_A	21523_2#104	307	307
5f49b38b677a553b2524813a	ERR3712844	ST307	Unknown	Netherlands	21523_2#104	1935	Backbone_A	21523_2#104	307	307
5f497648f87f397ce591ebab	ERR3712862	ST252	Unknown	Netherlands	21523_2#104	1935	Backbone_A	21523_2#104	252	10023
5f4a26c6677a55c5e424898c	ERR3712867	ST307	Unknown	Netherlands	21523_2#104	1935	Backbone_A	21523_2#104	307	307
5f4a20b2677a5552dc2488e9	ERR3712869	ST307	Unknown	Netherlands	21523_2#104	1935	Backbone_A	21523_2#104	307	307
5f48aa69677a5540dd246b60	ERR3712884	ST1243	Unknown	Netherlands	21523_2#104	1935	Backbone_A	21523_2#104	1243	1243
5f49f8b3f87f39028f91f530	ERR3712887	ST307	Unknown	Netherlands	21523_2#104	1935	Backbone_A	21523_2#104	307	307
5f49944b677a5580ea247e87	ERR3712897	ST873	Unknown	Netherlands	21523_2#104	1935	Backbone_A	21523_2#104	873	873
5f48d142677a557e1e246e61	ERR3712898	ST307	Unknown	Netherlands	21523_2#104	1935	Backbone_A	21523_2#104	307	307
5f49a3b364435fef9f747955	ERR3712900	ST307	Unknown	Netherlands	21523_2#104	1935	Backbone_A	21523_2#104	307	307
5f497984677a559679247c92	ERR3712901	ST307	Unknown	Netherlands	21523_2#104	1935	Backbone_A	21523_2#104	307	307
5f492f50677a550a19247661	ERR3712902	ST307	Unknown	Netherlands	21523_2#104	1935	Backbone_A	21523_2#104	307	307
5f492dd5f87f394eea91e50f	ERR3712921	ST307	Unknown	Netherlands	21523_2#104	1935	Backbone_A	21523_2#104	307	307
5f4921b9f87f39d00091e3fe	ERR3712922	ST307	Unknown	Netherlands	21523_2#104	1935	Backbone_A	21523_2#104	307	307
5f47f3b1f87f394ec591c475	ERR3712923	ST307	Unknown	Netherlands	21523_2#104	1935	Backbone_A	21523_2#104	307	307
5f499d9e677a557142247f88	ERR3712924	ST307	Unknown	Netherlands	21523_2#104	1935	Backbone_A	21523_2#104	307	307
5f49ac24677a5582b5248086	ERR3712937	ST13	Unknown	Netherlands	21523_2#104	1935	Backbone_A	21523_2#104	13	13
5f4a0d49677a55e17c24875d	ERR3712939	ST307	Unknown	Netherlands	21523_2#104	1935	Backbone_A	21523_2#104	307	307
5f4862b9677a55057324661e	ERR3712953	ST307	Unknown	Netherlands	21523_2#104	1935	Backbone_A	21523_2#104	307	307
5f487a7e677a5548c224684c	ERR3712957	ST307	Unknown	Netherlands	21523_2#104	1935	Backbone_A	21523_2#104	307	307
5f4a018df87f395e8091f5e8	ERR3712979	ST502	Unknown	Netherlands	21523_2#104	1935	Backbone_A	21523_2#104	502	10077
5f47fd18677a552271245e09	ERR3713012	ST307	Unknown	Netherlands	21523_2#104	1935	Backbone_A	21523_2#104	307	307
5f48da96f87f39792491ddc2	ERR3713015	ST307	Unknown	Netherlands	21523_2#104	1935	Backbone_A	21523_2#104	307	307
5f4a017b677a55ace52486a2	ERR3713035	ST307	Unknown	Netherlands	21523_2#104	1935	Backbone_A	21523_2#104	307	307
5f49c5ea64435f2764747c3f	ERR3713043	ST231	Unknown	Netherlands	21523_2#104	1935	Backbone_A	21523_2#104	231	231
5f47fc7f64435f77c3744d48	ERR3713044	ST307	Unknown	Netherlands	21523_2#104	1935	Backbone_A	21523_2#104	307	307
5f49fac764435f5a3b748020	ERR3713057	ST307	Unknown	Netherlands	21523_2#104	1935	Backbone_A	21523_2#104	307	307
5f496b5df87f39054991ea97	ERR3713069	ST307	Unknown	Netherlands	21523_2#104	1935	Backbone_A	21523_2#104	307	307
5f48bc33f87f396b8291db77	ERR3713074	ST442	Unknown	Netherlands	21523_2#104	1935	Backbone_A	21523_2#104	442	442
5f49752a64435fe8037475e1	ERR3713083	ST307	Unknown	Netherlands	21523_2#104	1935	Backbone_A	21523_2#104	307	307
5f49d80ff87f3979d791f283	ERR3713096	ST307	Unknown	Netherlands	21523_2#104	1935	Backbone_A	21523_2#104	307	307
5f48b0fd677a558849246bd5	ERR3771775	ST307	Unknown	Germany	21523_2#104	1935	Backbone_A	21523_2#104	307	307
5f4936e764435f3e9f746fb9	ERR3772331	ST377	Unknown	Netherlands	21523_2#104	1935	Backbone_A	21523_2#104	442	377
5f4a19b6f87f39c00e91f78a	ERR3813666	ST307	Unknown	Italy	21523_2#104	1935	Backbone_A	21523_2#104	307	307
5f4a0545f87f39385991f629	ERR3813668	ST307	Unknown	Italy	21523_2#104	1935	Backbone_A	21523_2#104	307	307
5f487413677a55582e2467d6	ERR3813674	ST307	Unknown	Italy	21523_2#104	1935	Backbone_A	21523_2#104	307	307
5f496168f87f392bef91e9d7	ERR3813676	ST307	Unknown	Italy	21523_2#104	1935	Backbone_A	21523_2#104	307	307
5f4a20af64435fe2dd748310	ERR3813677	ST307	Unknown	Italy	21523_2#104	1935	Backbone_A	21523_2#104	307	307
5f49a8dff87f39c56291ef27	ERR3813678	ST307	Unknown	Italy	21523_2#104	1935	Backbone_A	21523_2#104	307	307
5f48e649677a55d1de246ff9	ERR3813680	ST307	Unknown	Italy	21523_2#104	1935	Backbone_A	21523_2#104	307	307
5f4a277b64435f760874836f	ERR3813684	ST307	Unknown	Italy	21523_2#104	1935	Backbone_A	21523_2#104	307	307
5f49c4aef87f39038091f119	ERR3813686	ST307	Unknown	Italy	21523_2#104	1935	Backbone_A	21523_2#104	307	307
5f48fb9f677a55214a2471c3	ERR3813687	ST307	Unknown	Italy	21523_2#104	1935	Backbone_A	21523_2#104	307	307
5f49c1ff64435fe01f747bd0	ERR3813690	ST307	Unknown	Italy	21523_2#104	1935	Backbone_A	21523_2#104	307	307
5f493440677a55c1942476bf	ERR3813700	ST307	Unknown	Italy	21523_2#104	1935	Backbone_A	21523_2#104	307	307
5f4a163d64435f52487481ff	ERR3813704	ST307	Unknown	Italy	21523_2#104	1935	Backbone_A	21523_2#104	307	307
5f48c086f87f39886b91dbf9	ERR3891004	ST307	Unknown	Saudi_Arabia	21523_2#104	1935	Backbone_A	21523_2#104	307	307
5f4a0530677a551af62486ef	ERR3891006	ST377	Unknown	Saudi_Arabia	21523_2#104	1935	Backbone_A	21523_2#104	442	377
5f49bc0564435fb546747b6e	ERR3891024	ST307	Unknown	Saudi_Arabia	21523_2#104	1935	Backbone_A	21523_2#104	307	307
5f4a123e677a5501972487cb	ERR3891040	ST307	Unknown	Saudi_Arabia	21523_2#104	1935	Backbone_A	21523_2#104	307	307
5f47c1d164435f6ecb744647	ERR3891126	ST835	Unknown	Saudi_Arabia	21523_2#104	1935	Backbone_A	21523_2#104	35
5f499c63677a5521d2247f5d	ERR3891165	ST307	Unknown	Saudi_Arabia	21523_2#104	1935	Backbone_A	21523_2#104	307	307
5f48f38964435f67777460ea	ERR3891175	ST307	Unknown	Saudi_Arabia	21523_2#104	1935	Backbone_A	21523_2#104	307	307
5f4863f7677a554a6c24665c	ERR3891179	ST3513	Unknown	Saudi_Arabia	21523_2#104	1935	Backbone_A	21523_2#104	1425	1425
5f47c08f64435fd87a7445f1	ERR3891206	ST307	Unknown	Saudi_Arabia	21523_2#104	1935	Backbone_A	21523_2#104	307	307
5f49cdf064435f76e8747cb8	ERR3891208	ST307	Unknown	Saudi_Arabia	21523_2#104	1935	Backbone_A	21523_2#104	307	307
5f499cfe64435f48447478f8	ERR4019863	ST188	Unknown	Cambodia	21523_2#104	1935	Backbone_A	21523_2#104	188
5f48f82e64435f6282746167	ERR4019880	ST36	Unknown	Cambodia	21523_2#104	1935	Backbone_A	21523_2#104	268	10067
5f499d08f87f3924c091ee14	ERR4019883	ST36	Unknown	Cambodia	21523_2#104	1935	Backbone_A	21523_2#104	268	10067
5f49a804f87f39e21491ef08	ERR4019891	ST667	Unknown	Cambodia	21523_2#104	1935	Backbone_A	21523_2#104
5f4a0f9ff87f391de291f700	ERR4019911	ST17	Unknown	Cambodia	21523_2#104	1935	Backbone_A	21523_2#104	17	10253
5f47f717f87f392c2791c4ad	ERR4019920	ST307	Unknown	Cambodia	21523_2#104	1935	Backbone_A	21523_2#104	307	307
5f4a038264435f22fc7480c2	ERR4182671	ST629	Unknown	Argentina	21523_2#104	1935	Backbone_A	21523_2#104	629	629
5f497527677a552329247c3a	ERR4221527	ST62	Unknown	Netherlands	21523_2#104	1935	Backbone_A	21523_2#104	10074	10816
5f47dbfbf87f39759591c21e	ERR4372136	ST788	Unknown	United_Kingdom	21523_2#104	1935	Backbone_A	21523_2#104	1626	12252
5f49957e677a55bcca247eaf	ERR474475	ST252	Unknown	United_Kingdom	21523_2#104	1935	Backbone_A	21523_2#104	252	10216
5f492c5e64435f8b26746eb1	ERR474509	ST3169	Unknown	United_Kingdom	21523_2#104	1935	Backbone_A	21523_2#104	27	3169
5f49163a64435ffd1f746c8e	ERR474517	ST377	Unknown	United_Kingdom	21523_2#104	1935	Backbone_A	21523_2#104	442	377
5f48e850f87f3936c691df36	ERR474552	ST225	Unknown	United_Kingdom	21523_2#104	1935	Backbone_A	21523_2#104	10015	10047
5f49ecf9677a55161a2484f8	ERR474553	ST2004	Unknown	United_Kingdom	21523_2#104	1935	Backbone_A	21523_2#104	2004	2004
5f47e725f87f396c5191c34c	ERR486283	ST42	Unknown	United_Kingdom	21523_2#104	1935	Backbone_A	21523_2#104	383	10114
5f4941fb64435f87177470f1	ERR486290	ST42	Unknown	United_Kingdom	21523_2#104	1935	Backbone_A	21523_2#104	383	10114
5f49fecb677a55affc24866b	ERR486310	ST3709	Unknown	United_Kingdom	21523_2#104	1935	Backbone_A	21523_2#104	3709	3709
5f495a9bf87f39e6a091e92e	ERR486334	ST231	Unknown	United_Kingdom	21523_2#104	1935	Backbone_A	21523_2#104	231	231
5f49fee0f87f39eed591f594	ERR486354	ST42	Unknown	United_Kingdom	21523_2#104	1935	Backbone_A	21523_2#104	383	10114
5f4996f164435fb39e747877	ERR486366	ST3715	Unknown	United_Kingdom	21523_2#104	1935	Backbone_A	21523_2#104	502	3715
5f48d37364435f60fe745e75	ERR486402	ST831	Unknown	United_Kingdom	21523_2#104	1935	Backbone_A	21523_2#104	831	831
5f49b4f064435fb75c747aae	ERR486412	ST70	Unknown	United_Kingdom	21523_2#104	1935	Backbone_A	21523_2#104	70	70
5f485ebd677a5525762465e0	ERR486421	ST231	Unknown	United_Kingdom	21523_2#104	1935	Backbone_A	21523_2#104	231	231
5f48fb1bf87f39ea6391e0b8	ERR486422	ST323	Unknown	United_Kingdom	21523_2#104	1935	Backbone_A	21523_2#104	323	323
5f48de4864435fff7b745f72	ERR486456	ST252	Unknown	United_Kingdom	21523_2#104	1935	Backbone_A	21523_2#104	252	10023
5f49c4a1677a551387248248	ERR486458	ST307	Unknown	United_Kingdom	21523_2#104	1935	Backbone_A	21523_2#104	307	307
5f48a26a64435f4df0745a55	ERR486466	ST2599	Unknown	United_Kingdom	21523_2#104	1935	Backbone_A	21523_2#104	268	36
5f48cdb664435f98a6745ddc	ERR486470	ST253	Unknown	United_Kingdom	21523_2#104	1935	Backbone_A	21523_2#104	3010	10165
5f499b8164435f05077478e0	ERR486749	ST42	Unknown	United_Kingdom	21523_2#104	1935	Backbone_A	21523_2#104	383	10114
5f486c3ff87f39b2b591ccde	ERR486756	ST133	Unknown	United_Kingdom	21523_2#104	1935	Backbone_A	21523_2#104	133	133
5f496d4764435fa37174752e	ERR486757	ST70	Unknown	United_Kingdom	21523_2#104	1935	Backbone_A	21523_2#104	70	70
5f49b61c677a558c96248167	ERR486772	ST834	Unknown	United_Kingdom	21523_2#104	1935	Backbone_A	21523_2#104	268	834
5f4ce3f4f87f391f2c91fe97	ERR486774	ST158	Unknown	United_Kingdom	21523_2#104	1935	Backbone_A	21523_2#104	158	10095
5f4900c0f87f39a16391e109	ERR775529	ST397	Unknown	Pakistan	21523_2#104	1935	Backbone_A	21523_2#104	397	397
5f49eaa5677a554bad2484a3	ERR775530	ST397	Unknown	Pakistan	21523_2#104	1935	Backbone_A	21523_2#104	397	397
5f488b93677a559e6624695c	ERR775531	ST397	Unknown	Pakistan	21523_2#104	1935	Backbone_A	21523_2#104	397	397
5f499942677a550278247f0d	ERR775604	ST13	Unknown	Pakistan	21523_2#104	1935	Backbone_A	21523_2#104	13	13
5f4a077a677a554b70248717	ERR775609	ST13	Unknown	Pakistan	21523_2#104	1935	Backbone_A	21523_2#104	13	13
5f48b387677a553e9f246c21	ERR775653	ST442	Unknown	Pakistan	21523_2#104	1935	Backbone_A	21523_2#104	442	442
5f47db6564435f656f744aec	ERR972075	ST3008	Unknown	United_Kingdom	21523_2#104	1935	Backbone_A	21523_2#104	3008	3008
5f48e981677a55d93b247038	ERR985163	ST277	Unknown	United_Kingdom	21523_2#104	1935	Backbone_A	21523_2#104	277	10006
5f47c597f87f397fdf91c05a	ERR985164	ST277	Unknown	United_Kingdom	21523_2#104	1935	Backbone_A	21523_2#104	277	10006
5f48cb4764435f8055745dc6	ERR985165	ST277	Unknown	United_Kingdom	21523_2#104	1935	Backbone_A	21523_2#104	277	10006
5f47ffba677a556b93245e58	ERR985166	ST277	Unknown	United_Kingdom	21523_2#104	1935	Backbone_A	21523_2#104	277	10006
5f49919764435f36cb747806	EuSCAPE_AT009	ST2428	Human	Austria	21523_2#104	1935	Backbone_A	21523_2#104	2428	2428
5f49993164435f8cee7478b5	EuSCAPE_AT021	ST323	Human	Austria	21523_2#104	1935	Backbone_A	21523_2#104	323	323
5f48fb9c64435f0ec07461a3	EuSCAPE_BE022	ST321	Human	Belgium	21523_2#104	1935	Backbone_A	21523_2#104	321	321
5f4947bc677a5569e0247863	EuSCAPE_BE024	ST3637	Human	Belgium	21523_2#104	1935	Backbone_A	21523_2#104	2279	3637
5f486fbb677a55d4f6246783	EuSCAPE_BE027	ST36	Human	Belgium	21523_2#104	1935	Backbone_A	21523_2#104	268	36
5f497649f87f39a31691ebac	EuSCAPE_BE031	ST307	Human	Belgium	21523_2#104	1935	Backbone_A	21523_2#104	307	307
5f47f712f87f39b3c891c4ab	EuSCAPE_BE034	ST230	Human	Belgium	21523_2#104	1935	Backbone_A	21523_2#104	230	230
5f499abb677a555b31247f43	EuSCAPE_BE035	ST307	Human	Belgium	21523_2#104	1935	Backbone_A	21523_2#104	307	307
5f490c27f87f39d55e91e224	EuSCAPE_BE085	ST70	Human	Belgium	21523_2#104	1935	Backbone_A	21523_2#104	70	70
5f49569c677a551c89247996	EuSCAPE_BE090	ST70	Human	Belgium	21523_2#104	1935	Backbone_A	21523_2#104	70	70
5f491d7464435f9b15746d43	EuSCAPE_BE104	ST1487	Human	Belgium	21523_2#104	1935	Backbone_A	21523_2#104	1487	1487
5f4980a164435fc88d7476ab	EuSCAPE_BE107	ST268	Human	Belgium	21523_2#104	1935	Backbone_A	21523_2#104	268	268
5f4ce558677a5567b0248c19	EuSCAPE_BE122	ST4	Human	Belgium	21523_2#104	1935	Backbone_A	21523_2#104	4	10127
5f499016677a55bb65247e3c	EuSCAPE_CZ003	ST323	Human	Czech_Republic	21523_2#104	1935	Backbone_A	21523_2#104	323	323
5f49f52e64435f98cb747fd8	EuSCAPE_CZ022	ST461	Human	Czech_Republic	21523_2#104	1935	Backbone_A	21523_2#104	461	461
5f488344677a553ac32468dc	EuSCAPE_CZ024	ST323	Human	Czech_Republic	21523_2#104	1935	Backbone_A	21523_2#104	323	323
5f48e975f87f39542a91df66	EuSCAPE_DE009	ST867	Human	Germany	21523_2#104	1935	Backbone_A	21523_2#104	867	867
5f49cd5f677a55228324832e	EuSCAPE_DE012	ST307	Human	Germany	21523_2#104	1935	Backbone_A	21523_2#104	307	307
5f49b2edf87f3961f091efe8	EuSCAPE_DE043	ST377	Human	Germany	21523_2#104	1935	Backbone_A	21523_2#104	442	377
5f48c796677a55ea96246d79	EuSCAPE_DE046	ST3641	Human	Germany	21523_2#104	1935	Backbone_A	21523_2#104	3641	3641
5f49994164435f65507478bb	EuSCAPE_DE072	ST36	Human	Germany	21523_2#104	1935	Backbone_A	21523_2#104	268	36
5f4a0396677a55cfaa2486db	EuSCAPE_DE076	ST36	Human	Germany	21523_2#104	1935	Backbone_A	21523_2#104	268	36
5f49d812677a552e782483c8	EuSCAPE_DE078	ST1307	Human	Germany	21523_2#104	1935	Backbone_A	21523_2#104	1307	1307
5f49863bf87f39108e91ecee	EuSCAPE_DE083	ST831	Human	Germany	21523_2#104	1935	Backbone_A	21523_2#104	831	831
5f4870ee677a5548d5246799	EuSCAPE_DK002	ST3644	Human	Denmark	21523_2#104	1935	Backbone_A	21523_2#104	3644	3644
5f4860b8f87f391fb191cc44	EuSCAPE_DK005	ST397	Human	Denmark	21523_2#104	1935	Backbone_A	21523_2#104	397	397
5f49f524f87f3915a791f4d1	EuSCAPE_DK018	ST39	Human	Denmark	21523_2#104	1935	Backbone_A	21523_2#104	39	39
5f48c084f87f392e6991dbf8	EuSCAPE_ES117	ST307	Human	Spain	21523_2#104	1935	Backbone_A	21523_2#104	307	307
5f48f38064435fa5fe7460e2	EuSCAPE_ES148	ST307	Human	Spain	21523_2#104	1935	Backbone_A	21523_2#104	307	307
5f495cb2677a554bd7247a0b	EuSCAPE_ES149	ST307	Human	Spain	21523_2#104	1935	Backbone_A	21523_2#104	307	307
5f4a20a7677a55020f2488e0	EuSCAPE_ES192	ST323	Human	Spain	21523_2#104	1935	Backbone_A	21523_2#104	323	323
5f48b523677a5585b3246c48	EuSCAPE_ES207	ST3645	Human	Spain	21523_2#104	1935	Backbone_A	21523_2#104	3645	3645
5f496593f87f39f08491ea21	EuSCAPE_ES214	ST942	Human	Spain	21523_2#104	1935	Backbone_A	21523_2#104	942	942
5f48de3c64435f3e3f745f6c	EuSCAPE_ES220	ST483	Human	Spain	21523_2#104	1935	Backbone_A	21523_2#104	611	483
5f49993d677a55b4ae247f08	EuSCAPE_ES221	ST483	Human	Spain	21523_2#104	1935	Backbone_A	21523_2#104	611	483
5f485eba64435f0ef0745534	EuSCAPE_ES224	ST323	Human	Spain	21523_2#104	1935	Backbone_A	21523_2#104	323	323
5f48ab77f87f39785291da1f	EuSCAPE_ES259	ST268	Human	Spain	21523_2#104	1935	Backbone_A	21523_2#104	268	268
5f48684464435f3dcf7455ed	EuSCAPE_ES288	ST13	Human	Spain	21523_2#104	1935	Backbone_A	21523_2#104	13	13
5f48dd1964435f3592745f60	EuSCAPE_ES290	ST433	Human	Spain	21523_2#104	1935	Backbone_A	21523_2#104	268	433
5f492bc364435f78ad746e9a	EuSCAPE_FR005	ST307	Human	France	21523_2#104	1935	Backbone_A	21523_2#104	307	307
5f49960af87f39b3af91edf1	EuSCAPE_FR014	ST307	Human	France	21523_2#104	1935	Backbone_A	21523_2#104	307	307
5f4982aff87f39816b91ec90	EuSCAPE_FR029	ST791	Human	France	21523_2#104	1935	Backbone_A	21523_2#104	1496	791
5f49e1ecf87f397d2d91f37b	EuSCAPE_FR035	ST307	Human	France	21523_2#104	1935	Backbone_A	21523_2#104	307	307
5f48d0af677a558193246e53	EuSCAPE_FR040	ST307	Human	France	21523_2#104	1935	Backbone_A	21523_2#104	307	307
5f49de6bf87f39441691f30c	EuSCAPE_FR041	ST307	Human	France	21523_2#104	1935	Backbone_A	21523_2#104	307	307
5f48d4faf87f39690391dd6c	EuSCAPE_FR043	ST307	Human	France	21523_2#104	1935	Backbone_A	21523_2#104	307	307
5f48fde064435fef717461e6	EuSCAPE_FR044	ST307	Human	France	21523_2#104	1935	Backbone_A	21523_2#104	307	307
5f49bacb64435f827c747b32	EuSCAPE_FR054	ST307	Human	France	21523_2#104	1935	Backbone_A	21523_2#104	307	307
5f47ca5e64435f0e81744714	EuSCAPE_FR070	ST307	Human	France	21523_2#104	1935	Backbone_A	21523_2#104	307	307
5f49584264435f00e774733c	EuSCAPE_GR004	ST1916	Human	Greece	21523_2#104	1935	Backbone_A	21523_2#104	1916	1916
5f490fe5677a55fb9d247324	EuSCAPE_GR073	ST383	Human	Greece	21523_2#104	1935	Backbone_A	21523_2#104	383	383
5f49acb864435f25ad7479d7	EuSCAPE_GR075	ST383	Human	Greece	21523_2#104	1935	Backbone_A	21523_2#104	383	383
5f4a0473677a5570aa2486ed	EuSCAPE_GR077	ST383	Human	Greece	21523_2#104	1935	Backbone_A	21523_2#104	383	383
5f4879e5677a55810524683b	EuSCAPE_GR097	ST36	Human	Greece	21523_2#104	1935	Backbone_A	21523_2#104	268	36
5f491dfff87f3942be91e371	EuSCAPE_GR127	ST383	Human	Greece	21523_2#104	1935	Backbone_A	21523_2#104	383	383
5f49f31b677a552b2124858a	EuSCAPE_GR131	ST2513	Human	Greece	21523_2#104	1935	Backbone_A	21523_2#104	2513	2513
5f49de69f87f39449191f30b	EuSCAPE_GR153	ST420	Human	Greece	21523_2#104	1935	Backbone_A	21523_2#104	420	420
5f48b98e677a553111246c9c	EuSCAPE_GR159	ST323	Human	Greece	21523_2#104	1935	Backbone_A	21523_2#104	323	323
5f49616964435f08bc747436	EuSCAPE_GR160	ST231	Human	Greece	21523_2#104	1935	Backbone_A	21523_2#104	231	231
5f488ebcf87f399aee91d7e8	EuSCAPE_GR163	ST3652	Human	Greece	21523_2#104	1935	Backbone_A	21523_2#104	3652	3652
5f4a08c664435f2c9a748136	EuSCAPE_HR028	ST502	Human	Croatia	21523_2#104	1935	Backbone_A	21523_2#104	502	502
5f48fba964435f12ec7461a9	EuSCAPE_HR052	ST629	Human	Croatia	21523_2#104	1935	Backbone_A	21523_2#104	629	10196
5f49bb7564435fe2b9747b57	EuSCAPE_HR086	ST3132	Human	Croatia	21523_2#104	1935	Backbone_A	21523_2#104	3132	3132
5f4ce53c677a55455b248c02	EuSCAPE_HU049	ST4065	Human	Hungary	21523_2#104	1935	Backbone_A	21523_2#104	4065	4065
5f4956a6677a55f49424799a	EuSCAPE_HU051	ST230	Human	Hungary	21523_2#104	1935	Backbone_A	21523_2#104	230	230
5f48a097f87f390b7e91d920	EuSCAPE_IE002	ST133	Human	Ireland	21523_2#104	1935	Backbone_A	21523_2#104	133	10031
5f49412a64435f70267470d3	EuSCAPE_IE008	ST323	Human	Ireland	21523_2#104	1935	Backbone_A	21523_2#104	323	323
5f49412d64435f139f7470d5	EuSCAPE_IE009	ST133	Human	Ireland	21523_2#104	1935	Backbone_A	21523_2#104	133	10031
5f49484f677a55cb2024787c	EuSCAPE_IL016	ST133	Human	Israel	21523_2#104	1935	Backbone_A	21523_2#104	133	133
5f488f5df87f39505c91d7fe	EuSCAPE_IL026	ST307	Human	Israel	21523_2#104	1935	Backbone_A	21523_2#104	307	307
5f495e2464435f39b27473a8	EuSCAPE_IL028	ST348	Human	Israel	21523_2#104	1935	Backbone_A	21523_2#104	348	348
5f4997c6677a554330247ee4	EuSCAPE_IL046	ST292	Human	Israel	21523_2#104	1935	Backbone_A	21523_2#104	10004	10201
5f49078164435f462b7462a5	EuSCAPE_IL047	ST307	Human	Israel	21523_2#104	1935	Backbone_A	21523_2#104	307	307
5f498487f87f39bf8c91ecc3	EuSCAPE_IL055	ST1412	Human	Israel	21523_2#104	1935	Backbone_A	21523_2#104	17	1412
5f49c331f87f39028691f0f9	EuSCAPE_IL061	ST13	Human	Israel	21523_2#104	1935	Backbone_A	21523_2#104	13	13
5f47e3b4677a5508ce245bad	EuSCAPE_IL065	ST17	Human	Israel	21523_2#104	1935	Backbone_A	21523_2#104	17	10253
5f48c1e7677a5517cc246d03	EuSCAPE_IL068	ST4	Human	Israel	21523_2#104	1935	Backbone_A	21523_2#104	4	10235
5f4938f6677a5503ec24774b	EuSCAPE_IL082	ST13	Human	Israel	21523_2#104	1935	Backbone_A	21523_2#104	13	13
5f49ee6164435fb6e4747f4e	EuSCAPE_IT006	ST36	Human	Italy	21523_2#104	1935	Backbone_A	21523_2#104	268	10078
5f49260264435f5014746dec	EuSCAPE_IT037	ST2938	Human	Italy	21523_2#104	1935	Backbone_A	21523_2#104	2938	10131
5f48c069f87f398c1191dbe1	EuSCAPE_IT063	ST307	Human	Italy	21523_2#104	1935	Backbone_A	21523_2#104	307	307
5f49e1e2f87f39af5f91f372	EuSCAPE_IT065	ST36	Human	Italy	21523_2#104	1935	Backbone_A	21523_2#104	268	3686
5f487646f87f39fcc491cdc4	EuSCAPE_IT068	ST307	Human	Italy	21523_2#104	1935	Backbone_A	21523_2#104	307	307
5f4a0189677a55766c2486a8	EuSCAPE_IT113	ST307	Human	Italy	21523_2#104	1935	Backbone_A	21523_2#104	307	307
5f4925fe64435f0789746de8	EuSCAPE_IT135	ST2777	Human	Italy	21523_2#104	1935	Backbone_A	21523_2#104	107	2777
5f49f3f864435f40dd747fbc	EuSCAPE_IT143	ST133	Human	Italy	21523_2#104	1935	Backbone_A	21523_2#104	133	10207
5f49ca7bf87f39275f91f188	EuSCAPE_IT145	ST268	Human	Italy	21523_2#104	1935	Backbone_A	21523_2#104	268	268
5f48a85864435fae6f745ac8	EuSCAPE_IT161	ST307	Human	Italy	21523_2#104	1935	Backbone_A	21523_2#104	307	307
5f49535564435fa9be7472d9	EuSCAPE_IT211	ST3658	Human	Italy	21523_2#104	1935	Backbone_A	21523_2#104	3658	3658
5f499c6c677a55da4f247f65	EuSCAPE_IT239	ST36	Human	Italy	21523_2#104	1935	Backbone_A	21523_2#104	268	36
5f49228cf87f39841291e415	EuSCAPE_IT253	ST307	Human	Italy	21523_2#104	1935	Backbone_A	21523_2#104	307	307
5f48bf0564435f4881745cd1	EuSCAPE_IT275	ST36	Human	Italy	21523_2#104	1935	Backbone_A	21523_2#104	268	36
5f491a4a677a554118247422	EuSCAPE_IT331	ST433	Human	Italy	21523_2#104	1935	Backbone_A	21523_2#104	268	433
5f4ce428f87f399b5f91feac	EuSCAPE_IT342	ST1471	Human	Italy	21523_2#104	1935	Backbone_A	21523_2#104	1471	1471
5f498d7664435f52ec7477b8	EuSCAPE_IT355	ST307	Human	Italy	21523_2#104	1935	Backbone_A	21523_2#104	307	307
5f4a001864435f569a748096	EuSCAPE_IT377	ST307	Human	Italy	21523_2#104	1935	Backbone_A	21523_2#104	307	307
5f49ca7a677a555f312482dd	EuSCAPE_IT395	ST307	Human	Italy	21523_2#104	1935	Backbone_A	21523_2#104	307	307
5f490165f87f391e9891e12f	EuSCAPE_IT396	ST307	Human	Italy	21523_2#104	1935	Backbone_A	21523_2#104	307	307
5f49b6af677a5520c4248171	EuSCAPE_IT400	ST307	Human	Italy	21523_2#104	1935	Backbone_A	21523_2#104	307	307
5f4a149e64435f14cd7481ee	EuSCAPE_LT008	ST1243	Human	Lithuania	21523_2#104	1935	Backbone_A	21523_2#104	1243	1243
5f48f90af87f39d7dc91e07f	EuSCAPE_LT010	ST873	Human	Lithuania	21523_2#104	1935	Backbone_A	21523_2#104	873	873
5f48ba21677a5501d3246cae	EuSCAPE_LU007	ST584	Human	Luxembourg	21523_2#104	1935	Backbone_A	21523_2#104	2004	584
5f49e97064435fb551747efc	EuSCAPE_ME003	ST307	Human	Montenegro	21523_2#104	1935	Backbone_A	21523_2#104	307	307
5f49834d64435f6a287476f5	EuSCAPE_MT003	ST307	Human	Malta	21523_2#104	1935	Backbone_A	21523_2#104	307	307
5f49363ff87f39ad8b91e61f	EuSCAPE_MT006	ST307	Human	Malta	21523_2#104	1935	Backbone_A	21523_2#104	307	307
5f49f3f9f87f39631491f4ae	EuSCAPE_MT008	ST1082	Human	Malta	21523_2#104	1935	Backbone_A	21523_2#104	1082	1082
5f48fd2164435f142d7461dc	EuSCAPE_MT010	ST36	Human	Malta	21523_2#104	1935	Backbone_A	21523_2#104	268	36
5f48b881677a55d1e9246c8f	EuSCAPE_MT015	ST307	Human	Malta	21523_2#104	1935	Backbone_A	21523_2#104	307	307
5f48648664435f897e7455b4	EuSCAPE_MT020	ST307	Human	Malta	21523_2#104	1935	Backbone_A	21523_2#104	307	307
5f49acd264435f7b197479e2	EuSCAPE_NO017	ST307	Human	Norway	21523_2#104	1935	Backbone_A	21523_2#104	307	307
5f47bece677a55ba282458d1	EuSCAPE_PL055	ST3132	Human	Poland	21523_2#104	1935	Backbone_A	21523_2#104	3132	3132
5f48c2bb677a55c700246d13	EuSCAPE_PT006	ST348	Human	Portugal	21523_2#104	1935	Backbone_A	21523_2#104	348	348
5f4a25a6677a55ff15248984	EuSCAPE_PT008	ST231	Human	Portugal	21523_2#104	1935	Backbone_A	21523_2#104	231	231
5f48ae4bf87f391f5091da5a	EuSCAPE_PT026	ST1401	Human	Portugal	21523_2#104	1935	Backbone_A	21523_2#104	1401	10265
5f48eaf5f87f39b67691df95	EuSCAPE_PT035	ST348	Human	Portugal	21523_2#104	1935	Backbone_A	21523_2#104	348	348
5f47d9a2f87f392b8791c1e9	EuSCAPE_PT038	ST231	Human	Portugal	21523_2#104	1935	Backbone_A	21523_2#104	231	231
5f49d2e9f87f39b0e191f23d	EuSCAPE_PT045	ST348	Human	Portugal	21523_2#104	1935	Backbone_A	21523_2#104	348	348
5f48b29a64435f2c83745bb6	EuSCAPE_PT046	ST377	Human	Portugal	21523_2#104	1935	Backbone_A	21523_2#104	442	377
5f4999ca64435fa63c7478c5	EuSCAPE_PT063	ST231	Human	Portugal	21523_2#104	1935	Backbone_A	21523_2#104	231	231
5f48ee42f87f39c3a091dfb2	EuSCAPE_PT066	ST348	Human	Portugal	21523_2#104	1935	Backbone_A	21523_2#104	348	348
5f4a02a7677a55b2012486b9	EuSCAPE_PT070	ST2428	Human	Portugal	21523_2#104	1935	Backbone_A	21523_2#104	2428	10001
5f498e02f87f392b8391ed66	EuSCAPE_PT072	ST323	Human	Portugal	21523_2#104	1935	Backbone_A	21523_2#104	323	323
5f48b99064435fd0b8745c33	EuSCAPE_PT074	ST277	Human	Portugal	21523_2#104	1935	Backbone_A	21523_2#104	277	277
5f489f23f87f39615191d905	EuSCAPE_PT085	ST2599	Human	Portugal	21523_2#104	1935	Backbone_A	21523_2#104	268	36
5f485d8d64435f0093745528	EuSCAPE_PT100	ST348	Human	Portugal	21523_2#104	1935	Backbone_A	21523_2#104	348	348
5f4ce3e7f87f39737a91fe92	EuSCAPE_RO013	ST1408	Human	Romania	21523_2#104	1935	Backbone_A	21523_2#104	1408	1408
5f48fd1864435f630c7461d0	EuSCAPE_RO034	ST3667	Human	Romania	21523_2#104	1935	Backbone_A	21523_2#104	35	3667
5f486523677a55823a246691	EuSCAPE_RO055	ST307	Human	Romania	21523_2#104	1935	Backbone_A	21523_2#104	307	307
5f491222677a551c9624735d	EuSCAPE_RO066	ST307	Human	Romania	21523_2#104	1935	Backbone_A	21523_2#104	307	307
5f491fa564435fd39b746d56	EuSCAPE_RO072	ST1527	Human	Romania	21523_2#104	1935	Backbone_A	21523_2#104	1527	1527
5f48858ef87f39ce6d91ce98	EuSCAPE_RO091	ST433	Human	Romania	21523_2#104	1935	Backbone_A	21523_2#104	268	433
5f49b57ff87f39017591effd	EuSCAPE_RO092	ST566	Human	Romania	21523_2#104	1935	Backbone_A	21523_2#104	133	566
5f48e8d7f87f39e22591df45	EuSCAPE_RO093	ST383	Human	Romania	21523_2#104	1935	Backbone_A	21523_2#104	383	383
5f49891e64435f4f2e747759	EuSCAPE_RS110	ST999	Human	Serbia	21523_2#104	1935	Backbone_A	21523_2#104	999	999
5f48f24964435fc2237460cb	EuSCAPE_SC014	ST502	Human	United_Kingdom_(Scotland)	21523_2#104	1935	Backbone_A	21523_2#104	502	502
5f48e49e677a55f282246fd0	EuSCAPE_SI021	ST35	Human	Slovenia	21523_2#104	1935	Backbone_A	21523_2#104	35	35
5f4a0f9c677a55c1a7248789	EuSCAPE_SK040	ST323	Human	Slovakia	21523_2#104	1935	Backbone_A	21523_2#104	323	323
5f486777677a55c0812466bb	EuSCAPE_TR014	ST105	Human	Turkey	21523_2#104	1935	Backbone_A	21523_2#104	152	105
5f49f76af87f395a2791f4f9	EuSCAPE_TR018	ST110	Human	Turkey	21523_2#104	1935	Backbone_A	21523_2#104	383	10075
5f490e3064435f717a746331	EuSCAPE_TR029	ST377	Human	Turkey	21523_2#104	1935	Backbone_A	21523_2#104	442	377
5f49fd06677a557096248647	EuSCAPE_TR038	ST309	Human	Turkey	21523_2#104	1935	Backbone_A	21523_2#104	37	10231
5f4a12dd64435f09f07481b3	EuSCAPE_TR042	ST1193	Human	Turkey	21523_2#104	1935	Backbone_A	21523_2#104	1193	1193
5f48bf1564435fc4c8745cde	EuSCAPE_TR076	ST3678	Human	Turkey	21523_2#104	1935	Backbone_A	21523_2#104	3010	3678
5f49db3b677a5507762483f4	EuSCAPE_TR081	ST36	Human	Turkey	21523_2#104	1935	Backbone_A	21523_2#104	268	10078
5f47d98cf87f3993f991c1cb	EuSCAPE_TR125	ST307	Human	Turkey	21523_2#104	1935	Backbone_A	21523_2#104	307	307
5f490240f87f3949eb91e146	EuSCAPE_TR176	ST420	Human	Turkey	21523_2#104	1935	Backbone_A	21523_2#104	420	420
5f49aedc677a5519232480f6	EuSCAPE_TR180	ST13	Human	Turkey	21523_2#104	1935	Backbone_A	21523_2#104	13	13
5f47c634f87f39a91791c069	EuSCAPE_TR188	ST831	Human	Turkey	21523_2#104	1935	Backbone_A	21523_2#104	831	831
5f49248d64435f0b09746dbd	EuSCAPE_TR211	ST36	Human	Turkey	21523_2#104	1935	Backbone_A	21523_2#104	268	10078
5f49f5b9677a55eb322485af	EuSCAPE_TR217	ST105	Human	Turkey	21523_2#104	1935	Backbone_A	21523_2#104	152	105
5f490243677a5588da247209	EuSCAPE_TR221	ST1193	Human	Turkey	21523_2#104	1935	Backbone_A	21523_2#104	1193	1193
5f494cc264435f3dca7471fe	EuSCAPE_TR239	ST36	Human	Turkey	21523_2#104	1935	Backbone_A	21523_2#104	268	36
5f48c1eff87f39226491dc20	EuSCAPE_TR243	ST36	Human	Turkey	21523_2#104	1935	Backbone_A	21523_2#104	268	36
5f49df1164435f395b747e27	EuSCAPE_TR267	ST307	Human	Turkey	21523_2#104	1935	Backbone_A	21523_2#104	307	307
5f49281864435f1c5c746e42	EuSCAPE_TR274	ST307	Human	Turkey	21523_2#104	1935	Backbone_A	21523_2#104	307	307
5f49e8dc64435f51d4747ee8	EuSCAPE_UK002	ST1593	Human	United_Kingdom_(England/Wales/N._Ireland)	21523_2#104	1935	Backbone_A	21523_2#104	1593	1593
5f4ce490677a55db30248b72	EuSCAPE_UK070	ST13	Human	United_Kingdom_(England/Wales/N._Ireland)	21523_2#104	1935	Backbone_A	21523_2#104	13	13
5f495b4764435f474274737b	EuSCAPE_UK086	ST873	Human	United_Kingdom_(England/Wales/N._Ireland)	21523_2#104	1935	Backbone_A	21523_2#104	873	873
5f49902864435fa4977477e7	EuSCAPE_UK090	ST1593	Human	United_Kingdom_(England/Wales/N._Ireland)	21523_2#104	1935	Backbone_A	21523_2#104	1593	1593
5f2d9213f7578a7e9aa387ae	G18000120	ST40	Human	Colombia	21523_2#104	1935	Backbone_A	21523_2#104	1427	10060
5f2d9213f7578a9e1fa387b8	G18000165	ST307	Human	Colombia	21523_2#104	1935	Backbone_A	21523_2#104	307	307
5f2d9213f7578a3486a387b9	G18000167	ST348	Human	Colombia	21523_2#104	1935	Backbone_A	21523_2#104	348	348
5f2d9213f7578a3192a387bc	G18000177	ST13	Human	Colombia	21523_2#104	1935	Backbone_A	21523_2#104	13	13
5f2d9213f7578aaa45a387c7	G18000202	ST307	Human	Colombia	21523_2#104	1935	Backbone_A	21523_2#104	307	307
5f2d9213f7578ab539a387cb	G18000214	ST307	Human	Colombia	21523_2#104	1935	Backbone_A	21523_2#104	307	307
5f2d9213f7578af669a387ce	G18000222	ST13	Human	Colombia	21523_2#104	1935	Backbone_A	21523_2#104	13	13
5f2d9213f7578a7cf6a387cf	G18000224	ST2599	Human	Colombia	21523_2#104	1935	Backbone_A	21523_2#104	268	36
5f2d9213f7578a3e2ba387d0	G18000225	ST629	Human	Colombia	21523_2#104	1935	Backbone_A	21523_2#104	629	629
5f2d9213f7578a06a9a387ed	G18000291	ST629	Human	Colombia	21523_2#104	1935	Backbone_A	21523_2#104	629	629
5f2d9213f7578a0d1fa387ee	G18000293	ST70	Human	Colombia	21523_2#104	1935	Backbone_A	21523_2#104	70	70
5f2d9213f7578ae097a387ef	G18000294	ST13	Human	Colombia	21523_2#104	1935	Backbone_A	21523_2#104	13	13
5f2d9213f7578ae237a387f9	G18000318	ST40	Human	Colombia	21523_2#104	1935	Backbone_A	21523_2#104	1427	10060
5f2d9213f7578a1662a38800	G18000340	ST40	Human	Colombia	21523_2#104	1935	Backbone_A	21523_2#104	1427	10060
5f2d9213f7578a74a6a3881b	G18000410	ST307	Human	Colombia	21523_2#104	1935	Backbone_A	21523_2#104	307	307
5f2d9213f7578a5499a38822	G18000425	ST40	Human	Colombia	21523_2#104	1935	Backbone_A	21523_2#104	1427	10060
5f2d9213f7578afe02a38825	G18000434	ST307	Human	Colombia	21523_2#104	1935	Backbone_A	21523_2#104	307	307
5f2d9213f7578a12cda38829	G18000451	ST4110	Human	Colombia	21523_2#104	1935	Backbone_A	21523_2#104	10066	10965
5f2d9213f7578ad096a38839	G18000500	ST915-1LV	Human	Colombia	21523_2#104	1935	Backbone_A	21523_2#104	915	915
5f2d9213f7578aff54a38842	G18000530	ST36	Human	Colombia	21523_2#104	1935	Backbone_A	21523_2#104	268	36
5f2d9213f7578a835ea38859	G18000591	ST629	Human	Colombia	21523_2#104	1935	Backbone_A	21523_2#104	629	629
5f2d9213f7578a5645a38862	G18000607	ST694	Human	Colombia	21523_2#104	1935	Backbone_A	21523_2#104
5f2d9213f7578af479a3886b	G18000628	ST307	Human	Colombia	21523_2#104	1935	Backbone_A	21523_2#104	307	307
5f2d9213f7578aa0a8a3886e	G18000639	ST13	Human	Colombia	21523_2#104	1935	Backbone_A	21523_2#104	13	13
5f2d9213f7578ac6b8a38874	G18000660	ST307	Human	Colombia	21523_2#104	1935	Backbone_A	21523_2#104	307	307
5f2d9213f7578a0dc2a38883	G18000700	ST1440	Human	Colombia	21523_2#104	1935	Backbone_A	21523_2#104	17	1440
5f2d9213f7578a81e8a38885	G18000711	ST307	Human	Colombia	21523_2#104	1935	Backbone_A	21523_2#104	307	307
5f2d9213f7578a47dfa38887	G18000718	ST307	Human	Colombia	21523_2#104	1935	Backbone_A	21523_2#104	307	307
5f2d9213f7578a5aada3888c	G18000728	ST3403	Human	Colombia	21523_2#104	1935	Backbone_A	21523_2#104	10882	11589
5f2d9213f7578a7a37a38894	G18000744	ST4110	Human	Colombia	21523_2#104	1935	Backbone_A	21523_2#104	10066	10965
5f2d9213f7578ab14fa3889a	G18000754	ST307	Human	Colombia	21523_2#104	1935	Backbone_A	21523_2#104	307	307
5f2d9213f7578ab8ffa388a2	G18000767	ST307	Human	Colombia	21523_2#104	1935	Backbone_A	21523_2#104	307	307
5f2d9213f7578a0802a388a4	G18000771	ST13	Human	Colombia	21523_2#104	1935	Backbone_A	21523_2#104	13	13
5f2d9213f7578aee5da388a5	G18000773	ST13	Human	Colombia	21523_2#104	1935	Backbone_A	21523_2#104	13	13
5f2d9213f7578a43f3a388a9	G18000781	ST3403	Human	Colombia	21523_2#104	1935	Backbone_A	21523_2#104	10882	11589
5f2d9213f7578a5f45a388ad	G18000792	ST40	Human	Colombia	21523_2#104	1935	Backbone_A	21523_2#104	1427	10060
5f2d9213f7578a0e9ba388b3	G18000799	ST521	Human	Colombia	21523_2#104	1935	Backbone_A	21523_2#104	10010
5f2d9213f7578a07e9a388b4	G18000800	ST13	Human	Colombia	21523_2#104	1935	Backbone_A	21523_2#104	13	13
5f2d9213f7578adce3a388b5	G18000801	ST13	Human	Colombia	21523_2#104	1935	Backbone_A	21523_2#104	13	13
5f2d9213f7578a8349a388e5	G18000892	ST307	Human	Colombia	21523_2#104	1935	Backbone_A	21523_2#104	307	307
5f2d9213f7578a5616a38930	G18001036	ST629	Human	Colombia	21523_2#104	1935	Backbone_A	21523_2#104	629	629
5f2d9213f7578a30b9a38932	G18001038	ST307	Human	Colombia	21523_2#104	1935	Backbone_A	21523_2#104	307	307
5f2d9213f7578a53eda38942	G18001065	ST1373	Human	Colombia	21523_2#104	1935	Backbone_A	21523_2#104	10397	10863
5f2d9213f7578a72b0a38946	G18001077	ST26-1LV	Human	Colombia	21523_2#104	1935	Backbone_A	21523_2#104
5f2d9213f7578aff3fa38958	G18001105	ST307	Human	Colombia	21523_2#104	1935	Backbone_A	21523_2#104	307	307
5f2d9213f7578adb1fa38968	G18001135	ST307	Human	Colombia	21523_2#104	1935	Backbone_A	21523_2#104	307	307
5f2d9213f7578a3fd4a38986	G18251890	ST307-1LV	Human	India	21523_2#104	1935	Backbone_A	21523_2#104	307	307
5f2d9213f7578a8be7a38996	G18255097	ST199	Human	India	21523_2#104	1935	Backbone_A	21523_2#104	76	10212
5f2d9213f7578ab76aa3899c	G18255103	ST307	Human	India	21523_2#104	1935	Backbone_A	21523_2#104	307	307
5f2d9213f7578a05d9a38a09	G18255233	ST323	Human	India	21523_2#104	1935	Backbone_A	21523_2#104	323	323
5f2d9213f7578a327fa38a20	G18255277	ST1958	Human	India	21523_2#104	1935	Backbone_A	21523_2#104	716	716
5f2d9213f7578a27afa38a5d	G18255557	ST231	Human	India	21523_2#104	1935	Backbone_A	21523_2#104	231	231
5f2d9213f7578a121ba38a84	G18255600	ST231	Human	India	21523_2#104	1935	Backbone_A	21523_2#104	231	231
5f2d9213f7578a7bc4a38ab7	G18503167	ST716	Human	Nigeria	21523_2#104	1935	Backbone_A	21523_2#104	716	716
5f2d9213f7578a204aa38abf	G18503195	ST4	Human	Nigeria	21523_2#104	1935	Backbone_A	21523_2#104	4	10235
5f2d9213f7578aa05da38ac2	G18503403	ST307	Human	Nigeria	21523_2#104	1935	Backbone_A	21523_2#104	307	307
5f2d9213f7578a9cf7a38ac3	G18503404	ST70	Human	Nigeria	21523_2#104	1935	Backbone_A	21523_2#104	70	70
5f2d9213f7578a7985a38ac4	G18503410	ST307	Human	Nigeria	21523_2#104	1935	Backbone_A	21523_2#104	307	307
5f2d9213f7578a7956a38ac6	G18503412	ST307	Human	Nigeria	21523_2#104	1935	Backbone_A	21523_2#104	307	307
5f2d9213f7578a1a95a38ac7	G18503417	ST307	Human	Nigeria	21523_2#104	1935	Backbone_A	21523_2#104	307	307
5f2d9213f7578a20ada38acb	G18503426	ST1119	Human	Nigeria	21523_2#104	1935	Backbone_A	21523_2#104	10848
5f2d9213f7578a4d2ba38acc	G18503427	ST307	Human	Nigeria	21523_2#104	1935	Backbone_A	21523_2#104	307	307
5f2d9213f7578a3597a38acd	G18503430	ST25-2LV	Human	Nigeria	21523_2#104	1935	Backbone_A	21523_2#104	10513	11265
5f2d9213f7578a8294a38ad3	G18583059	ST708-1LV	Human	Nigeria	21523_2#104	1935	Backbone_A	21523_2#104	10649	11264
5f2d9213f7578a71eba38ad4	G18583064	ST307	Human	Nigeria	21523_2#104	1935	Backbone_A	21523_2#104	307	307
5f2d9213f7578a75b9a38adb	G18583079	ST307	Human	Nigeria	21523_2#104	1935	Backbone_A	21523_2#104	307	307
5f2d9213f7578a3408a38add	G18583089	ST502	Human	Nigeria	21523_2#104	1935	Backbone_A	21523_2#104	502	502
5f2d9213f7578a37c1a38adf	G18584003	ST39	Human	Nigeria	21523_2#104	1935	Backbone_A	21523_2#104	39	39
5f2d9213f7578a646aa38ae5	G18584030	ST307	Human	Nigeria	21523_2#104	1935	Backbone_A	21523_2#104	307	307
5f2d9213f7578a5acaa38ae8	G18584040	ST307	Human	Nigeria	21523_2#104	1935	Backbone_A	21523_2#104	307	307
5f2d9213f7578a3a7fa38ae9	G18584041	ST403	Human	Nigeria	21523_2#104	1935	Backbone_A	21523_2#104	10850
5f2d9213f7578a3c0ca38aeb	G18584051	ST4	Human	Nigeria	21523_2#104	1935	Backbone_A	21523_2#104	4	4
5f2d9213f7578af9cca38aee	G18584057	ST502	Human	Nigeria	21523_2#104	1935	Backbone_A	21523_2#104	502	502
5f2d9213f7578a41e0a38af1	G18584133	ST307	Human	Nigeria	21523_2#104	1935	Backbone_A	21523_2#104	307	307
5f2d9213f7578a02f4a38af2	G18584136	ST307	Human	Nigeria	21523_2#104	1935	Backbone_A	21523_2#104	307	307
5f2d9213f7578ad85aa38af3	G18584137	ST307	Human	Nigeria	21523_2#104	1935	Backbone_A	21523_2#104	307	307
5f2d9213f7578a0983a38af5	G18584141	ST4	Human	Nigeria	21523_2#104	1935	Backbone_A	21523_2#104	4	4
5f2d9213f7578ad99ca38afe	G18584167	ST307	Human	Nigeria	21523_2#104	1935	Backbone_A	21523_2#104	307	307
5f2d9213f7578a4a7ca38b00	G18584169	ST307	Human	Nigeria	21523_2#104	1935	Backbone_A	21523_2#104	307	307
5f2d9213f7578a565da38b05	G18584174	ST307	Human	Nigeria	21523_2#104	1935	Backbone_A	21523_2#104	307	307
5f2d9213f7578a73a5a38b14	G18584191	ST231	Human	Nigeria	21523_2#104	1935	Backbone_A	21523_2#104	231	231
5f2d9213f7578a9817a38b1a	G18584198	ST4	Human	Nigeria	21523_2#104	1935	Backbone_A	21523_2#104	4	4
5f2d9213f7578a0fb6a38b21	G18584205	ST307	Human	Nigeria	21523_2#104	1935	Backbone_A	21523_2#104	307	307
5f2d9213f7578a80c0a38b22	G18584206	ST307	Human	Nigeria	21523_2#104	1935	Backbone_A	21523_2#104	307	307
5f2d9213f7578aab5aa38b24	G18584208	ST307	Human	Nigeria	21523_2#104	1935	Backbone_A	21523_2#104	307	307
5f2d9213f7578a1d1fa38b25	G18584209	ST307	Human	Nigeria	21523_2#104	1935	Backbone_A	21523_2#104	307	307
5f2d9213f7578aabb8a38b2a	G18585200	ST307	Human	Nigeria	21523_2#104	1935	Backbone_A	21523_2#104	307	307
5f2d9213f7578a086fa38b35	G18600049	ST957-1LV	Human	Nigeria	21523_2#104	1935	Backbone_A	21523_2#104	17	11162
5f2d9213f7578a2c16a38b37	G18600056	ST307	Human	Nigeria	21523_2#104	1935	Backbone_A	21523_2#104	307	307
5f2d9213f7578a09cca38b39	G18653026	ST502	Environment	Nigeria	21523_2#104	1935	Backbone_A	21523_2#104	502	502
5f2d9213f7578a5efaa38b3a	G18653027	ST502	Environment	Nigeria	21523_2#104	1935	Backbone_A	21523_2#104	502	502
5f2d9213f7578abccea38b45	G18755299	ST348	Human	Philippines	21523_2#104	1935	Backbone_A	21523_2#104	348	348
5f2d9213f7578a156ea38b46	G18755300	ST348	Human	Philippines	21523_2#104	1935	Backbone_A	21523_2#104	348	348
5f2d9213f7578a84ffa38b47	G18755301	ST348	Human	Philippines	21523_2#104	1935	Backbone_A	21523_2#104	348	348
5f2d9213f7578a309ca38b48	G18755302	ST348	Human	Philippines	21523_2#104	1935	Backbone_A	21523_2#104	348	348
5f2d9213f7578a156aa38b49	G18755303	ST348	Human	Philippines	21523_2#104	1935	Backbone_A	21523_2#104	348	348
5f2d9213f7578a2896a38b4a	G18755304	ST348	Human	Philippines	21523_2#104	1935	Backbone_A	21523_2#104	348	348
5f2d9213f7578a39a8a38b4b	G18755305	ST348	Human	Philippines	21523_2#104	1935	Backbone_A	21523_2#104	348	348
5f2d9213f7578a7ea1a38b4c	G18755307	ST348	Human	Philippines	21523_2#104	1935	Backbone_A	21523_2#104	348	348
5f2d9213f7578ae719a38b4d	G18755308	ST1373	Human	Philippines	21523_2#104	1935	Backbone_A	21523_2#104	10397	10863
5f2d9213f7578a3315a38b4e	G18755310	ST1876	Human	Philippines	21523_2#104	1935	Backbone_A	21523_2#104	10222	10570
5f2d9213f7578aed95a38b4f	G18755311	ST1876	Human	Philippines	21523_2#104	1935	Backbone_A	21523_2#104	10222	10570
5f2d9213f7578a39d3a38b54	G18755316	ST348	Human	Philippines	21523_2#104	1935	Backbone_A	21523_2#104	348	348
5f2d9213f7578af08ea38b55	G18755317	ST348	Human	Philippines	21523_2#104	1935	Backbone_A	21523_2#104	348	348
5f2d9213f7578a7f00a38b56	G18755318	ST348	Human	Philippines	21523_2#104	1935	Backbone_A	21523_2#104	348	348
5f2d9213f7578ac76ba38b57	G18755320	ST348	Human	Philippines	21523_2#104	1935	Backbone_A	21523_2#104	348	348
5f2d9213f7578a6dcda38b5a	G18755325	ST20	Human	Philippines	21523_2#104	1935	Backbone_A	21523_2#104	17	10664
5f2d9213f7578a457ba38b5b	G18755327	ST20	Human	Philippines	21523_2#104	1935	Backbone_A	21523_2#104	17	10664
5f2d9213f7578ad212a38b5d	G18755332	ST268	Human	Philippines	21523_2#104	1935	Backbone_A	21523_2#104	268
5f2d9213f7578a9cc2a38b60	G18755338	ST268	Human	Philippines	21523_2#104	1935	Backbone_A	21523_2#104	268
5f2d9213f7578a0431a38b63	G18755343	ST268	Human	Philippines	21523_2#104	1935	Backbone_A	21523_2#104	268
5f2d9213f7578a2abfa38b64	G18755345	ST268	Human	Philippines	21523_2#104	1935	Backbone_A	21523_2#104	268
5f2d9213f7578a6de9a38b6a	G18755406	ST307	Human	Philippines	21523_2#104	1935	Backbone_A	21523_2#104	307	307
5f2d9213f7578a069aa38b6e	G18755579	ST323	Human	Philippines	21523_2#104	1935	Backbone_A	21523_2#104	323	323
5f2d9213f7578ab000a38b6f	G18755581	ST420	Human	Philippines	21523_2#104	1935	Backbone_A	21523_2#104	420	420
5f2d9213f7578a5e3ba38b70	G18755583	ST502	Human	Philippines	21523_2#104	1935	Backbone_A	21523_2#104	502	502
5f2d9213f7578aa119a38b72	G18755594	ST716	Human	Philippines	21523_2#104	1935	Backbone_A	21523_2#104	716	716
5f2d9213f7578a878fa38b73	G18755595	ST502	Human	Philippines	21523_2#104	1935	Backbone_A	21523_2#104	502	502
5f2d9213f7578adb49a38b7b	G18755623	ST348	Human	Philippines	21523_2#104	1935	Backbone_A	21523_2#104	348	348
5f2d9213f7578a2de9a38b7c	G18755661	ST307	Human	Philippines	21523_2#104	1935	Backbone_A	21523_2#104	307	307
5f2d9213f7578a1cf4a38b7d	G18755669	ST307	Human	Philippines	21523_2#104	1935	Backbone_A	21523_2#104	307	307
5f2d9213f7578a7ee5a38b82	G18755703	ST1916	Human	Philippines	21523_2#104	1935	Backbone_A	21523_2#104	1916
5f2d9213f7578ae60da38b83	G18755704	ST1916	Human	Philippines	21523_2#104	1935	Backbone_A	21523_2#104	1916
5f2d9213f7578a6774a38b88	G18755734	ST307	Human	Philippines	21523_2#104	1935	Backbone_A	21523_2#104	307	307
5f2d9213f7578a2fbba38b8b	G18755741	ST307	Human	Philippines	21523_2#104	1935	Backbone_A	21523_2#104	307	307
5f2d9213f7578a6de8a38b8c	G18755742	ST1958	Human	Philippines	21523_2#104	1935	Backbone_A	21523_2#104	716	716
5f2d9213f7578a8716a38b95	G18755820	ST1958	Human	Philippines	21523_2#104	1935	Backbone_A	21523_2#104	716	716
5f2d9213f7578a3f49a38b97	G18755837	ST515	Human	Philippines	21523_2#104	1935	Backbone_A	21523_2#104	11035
5f2d9213f7578a900ba38b98	G18755848	ST995-1LV	Human	Philippines	21523_2#104	1935	Backbone_A	21523_2#104
5f2d9213f7578a0186a38b9f	G18760221	ST244	Human	Philippines	21523_2#104	1935	Backbone_A	21523_2#104	244	10757
5f2d9213f7578a6b42a38ba3	G18760338	ST659	Human	Philippines	21523_2#104	1935	Backbone_A	21523_2#104	10013	10021
5f2d9213f7578a62bea38bad	G18760776	ST36	Human	Philippines	21523_2#104	1935	Backbone_A	21523_2#104	268	10067
5f2d9213f7578a51aea38bae	G18760818	ST36	Human	Philippines	21523_2#104	1935	Backbone_A	21523_2#104	268	10067
5f2d9213f7578a8891a38baf	G18760992	ST348	Human	Philippines	21523_2#104	1935	Backbone_A	21523_2#104	348	348
5f2d9213f7578a59cba38bbb	G18761428	ST40	Human	Philippines	21523_2#104	1935	Backbone_A	21523_2#104	1427	10060
5f2d9213f7578aeacea38bc5	G18761864	ST1427	Human	Philippines	21523_2#104	1935	Backbone_A	21523_2#104	1427	1427
5f2d9213f7578ad105a38bc6	G18761865	ST307	Human	Philippines	21523_2#104	1935	Backbone_A	21523_2#104	307	307
5f2d9213f7578a3d70a38bc9	G18762287	ST348	Human	Philippines	21523_2#104	1935	Backbone_A	21523_2#104	348	348
5f2d9213f7578ad21fa38bca	G18762414	ST348	Human	Philippines	21523_2#104	1935	Backbone_A	21523_2#104	348	348
5f2d9213f7578a5cf1a38bcb	G18762423	ST348	Human	Philippines	21523_2#104	1935	Backbone_A	21523_2#104	348	348
5f2d9213f7578a8177a38bcc	G18762428	ST348	Human	Philippines	21523_2#104	1935	Backbone_A	21523_2#104	348	348
5f2d9213f7578a8e0fa38bce	G18762485	ST348	Human	Philippines	21523_2#104	1935	Backbone_A	21523_2#104	348	348
5f2d9213f7578acb21a38bda	G18762563	ST441	Human	Philippines	21523_2#104	1935	Backbone_A	21523_2#104	2004	10423
5f2d9213f7578a75a0a38bdf	G18762618	ST2805	Human	Philippines	21523_2#104	1935	Backbone_A	21523_2#104	10177	10507
5f2d9213f7578af2c8a38be6	G18762833	ST36	Human	Philippines	21523_2#104	1935	Backbone_A	21523_2#104	268	10067
5f2d9213f7578ac363a38be8	G18763064	ST231	Human	Philippines	21523_2#104	1935	Backbone_A	21523_2#104	231	231
5f2d9213f7578ac67ca38be9	G18763126	ST323	Human	Philippines	21523_2#104	1935	Backbone_A	21523_2#104	323	323
5f2d9213f7578a0054a38bf0	G18763376	ST441	Human	Philippines	21523_2#104	1935	Backbone_A	21523_2#104	2004	10423
5f2d9213f7578a60bea38bf2	G18763425	ST834	Human	Philippines	21523_2#104	1935	Backbone_A	21523_2#104	268	834
5f2d9213f7578a21f0a38bfb	G18763686	ST403	Human	Philippines	21523_2#104	1935	Backbone_A	21523_2#104	10850
5f2d9213f7578a0f8ba38c00	G18763920	ST36	Human	Philippines	21523_2#104	1935	Backbone_A	21523_2#104	268
5f2d9213f7578a06c2a38c04	G18763987	ST397	Human	Philippines	21523_2#104	1935	Backbone_A	21523_2#104	397	397
5f2d9213f7578a4bf4a38c05	G18763988	ST397	Human	Philippines	21523_2#104	1935	Backbone_A	21523_2#104	397	397
5f2d9213f7578a6ca2a38c06	G18763989	ST397	Human	Philippines	21523_2#104	1935	Backbone_A	21523_2#104	397	397
5f2d9213f7578a9b99a38c07	G18763990	ST397	Human	Philippines	21523_2#104	1935	Backbone_A	21523_2#104	397	397
5f2d9213f7578ab4d6a38c08	G18763991	ST397	Human	Philippines	21523_2#104	1935	Backbone_A	21523_2#104	397	397
5f2d9213f7578a7037a38c09	G18763992	ST397	Human	Philippines	21523_2#104	1935	Backbone_A	21523_2#104	397	397
5f2d9213f7578a7e06a38c0a	G18764034	ST397	Human	Philippines	21523_2#104	1935	Backbone_A	21523_2#104	397	397
5f490f0c677a5559d924730c	SRR10005914	ST313-1LV	Human	Laos	21523_2#104	1935	Backbone_A	21523_2#104	10008	10151
5f47c33364435f6071744676	SRR10030091	ST1387	Unknown	USA	21523_2#104	1935	Backbone_A	21523_2#104
5f490005f87f39e84691e106	SRR10058603	ST307	Human	Italy	21523_2#104	1935	Backbone_A	21523_2#104	307	307
5f483a20677a555d192462ff	SRR10094530	ST584	Unknown	Pakistan	21523_2#104	1935	Backbone_A	21523_2#104	2004	10150
5f483e6ff87f39f48a91c9d8	SRR10116380	ST36	Human	USA	21523_2#104	1935	Backbone_A	21523_2#104	268	3686
5f4804d5677a5519a8245ecc	SRR10116672	ST107	Human	USA	21523_2#104	1935	Backbone_A	21523_2#104	107	12310
5f48221d64435f34cd745064	SRR10116679	ST36	Human	USA	21523_2#104	1935	Backbone_A	21523_2#104	268	3686
5f4859a9677a5532e4246550	SRR10116766	ST307	Human	USA	21523_2#104	1935	Backbone_A	21523_2#104	307	307
5f486f26f87f39730f91cd18	SRR10127102	ST1661	Human	Australia	21523_2#104	1935	Backbone_A	21523_2#104	10308	10711
5f49bf2264435f411e747ba1	SRR10127104	ST307	Human	Australia	21523_2#104	1935	Backbone_A	21523_2#104	307	307
5f49961f677a5524c9247ebf	SRR10127105	ST307	Human	Australia	21523_2#104	1935	Backbone_A	21523_2#104	307	307
5f49a66d677a55d69324803e	SRR10127120	ST307	Human	Australia	21523_2#104	1935	Backbone_A	21523_2#104	307	307
5f486029f87f395b9891cc3b	SRR10127125	ST716	Human	Australia	21523_2#104	1935	Backbone_A	21523_2#104	716	716
5f48c874f87f39e05091dc9f	SRR10127127	ST323	Human	Australia	21523_2#104	1935	Backbone_A	21523_2#104	323	323
5f49be55f87f390be491f09b	SRR10127128	ST323	Human	Australia	21523_2#104	1935	Backbone_A	21523_2#104	323	323
5f49d697677a55010c248395	SRR10127129	ST323	Human	Australia	21523_2#104	1935	Backbone_A	21523_2#104	323	323
5f48d4f7677a5531af246ead	SRR10127130	ST307	Human	Australia	21523_2#104	1935	Backbone_A	21523_2#104	307	307
5f49751a64435f19587475d4	SRR10127131	ST307	Human	Australia	21523_2#104	1935	Backbone_A	21523_2#104	307	307
5f489e4b64435f4a787459d6	SRR10127132	ST307	Human	Australia	21523_2#104	1935	Backbone_A	21523_2#104	307	307
5f48c153f87f39181391dc0e	SRR10127133	ST323	Human	Australia	21523_2#104	1935	Backbone_A	21523_2#104	323	323
5f48890564435f2b32745850	SRR10127134	ST323	Human	Australia	21523_2#104	1935	Backbone_A	21523_2#104	323	323
5f49992864435f07597478b1	SRR10160927	ST420	Human	Singapore	21523_2#104	1935	Backbone_A	21523_2#104	420	420
5f4862be677a55e778246620	SRR10230830	ST307	Dog	Spain	21523_2#104	1935	Backbone_A	21523_2#104	307	307
5f49737464435f81ad74759d	SRR10230838	ST307	Dog	Czech_Republic	21523_2#104	1935	Backbone_A	21523_2#104	307	307
5f49077ff87f39686391e1b4	SRR10230839	ST307	Dog	Czech_Republic	21523_2#104	1935	Backbone_A	21523_2#104	307	307
5f49318bf87f394d9091e56c	SRR10251224	ST307	Human	Canada	21523_2#104	1935	Backbone_A	21523_2#104	307	307
5f48193e677a55748224602f	SRR10294877	ST231	Human	Oman	21523_2#104	1935	Backbone_A	21523_2#104	231	231
5f4847e164435f2a2474533c	SRR10294881	ST231	Human	Oman	21523_2#104	1935	Backbone_A	21523_2#104	231	231
5f48145df87f3969c591c719	SRR10294967	ST307	Human	Oman	21523_2#104	1935	Backbone_A	21523_2#104	307	307
5f48415164435f81d174529e	SRR10294980	ST661	Human	Oman	21523_2#104	1935	Backbone_A	21523_2#104	661	661
5f4809ff64435f15f7744e7a	SRR10294993	ST661	Human	Oman	21523_2#104	1935	Backbone_A	21523_2#104	661	661
5f4825bef87f39834191c872	SRR10295011	ST307	Human	Oman	21523_2#104	1935	Backbone_A	21523_2#104	307	307
5f483ab964435f32ea745212	SRR10295052	ST231	Human	Oman	21523_2#104	1935	Backbone_A	21523_2#104	231	231
5f48457ef87f3963f791ca71	SRR10295060	ST3249	Human	Oman	21523_2#104	1935	Backbone_A	21523_2#104	3249	3249
5f481e2264435f3589744ff9	SRR10295062	ST867	Human	Oman	21523_2#104	1935	Backbone_A	21523_2#104	867	867
5f483c7af87f393cc391c9c7	SRR10295071	ST231	Human	Oman	21523_2#104	1935	Backbone_A	21523_2#104	231	231
5f491b24677a55b5f2247450	SRR10376957	ST36	Human	USA	21523_2#104	1935	Backbone_A	21523_2#104	268	36
5f4992d664435feeed74782a	SRR10377090	ST307	Human	USA	21523_2#104	1935	Backbone_A	21523_2#104	307	307
5f4912b1f87f394b6a91e262	SRR10377129	ST13	Human	USA	21523_2#104	1935	Backbone_A	21523_2#104	13	13
5f490a24f87f3902ed91e1ed	SRR10444509	ST231	Human	Canada	21523_2#104	1935	Backbone_A	21523_2#104	231	231
5f47d1b8f87f39774991c135	SRR10444514	ST873	Human	Canada	21523_2#104	1935	Backbone_A	21523_2#104	873	873
5f47f608677a5529a9245da7	SRR10452807	ST896	Human	Canada	21523_2#104	1935	Backbone_A	21523_2#104	37	896
5f495be164435fe28174738c	SRR10484692	ST36	Human	Canada	21523_2#104	1935	Backbone_A	21523_2#104	268	10067
5f4870f8f87f3955bb91cd44	SRR10484696	ST13	Human	Canada	21523_2#104	1935	Backbone_A	21523_2#104	13	13
5f4a19c9677a5582b3248855	SRR10490437	ST2199	Human	Canada	21523_2#104	1935	Backbone_A	21523_2#104
5f49dfd4f87f39062491f32e	SRR10491536	ST896	Human	Canada	21523_2#104	1935	Backbone_A	21523_2#104	37	896
5f49c75964435f7de6747c4f	SRR10724616	ST3248	Human	Netherlands	21523_2#104	1935	Backbone_A	21523_2#104	307	307
5f48f24464435fed967460c9	SRR10724617	ST3248	Human	Netherlands	21523_2#104	1935	Backbone_A	21523_2#104	307	307
5f48a6e2f87f3927d691d9ba	SRR10724622	ST3248	Human	Netherlands	21523_2#104	1935	Backbone_A	21523_2#104	307	307
5f49b03564435f955d747a0e	SRR10724623	ST3248	Human	Netherlands	21523_2#104	1935	Backbone_A	21523_2#104	307	307
5f494eb6f87f3933b591e82c	SRR10724627	ST3248	Human	Netherlands	21523_2#104	1935	Backbone_A	21523_2#104	307	307
5f4947b164435f06d974719e	SRR10724628	ST3248	Human	Netherlands	21523_2#104	1935	Backbone_A	21523_2#104	307	307
5f4a1ccd677a55e12d248896	SRR10724629	ST3248	Human	Netherlands	21523_2#104	1935	Backbone_A	21523_2#104	307	307
5f48a77f677a55ce53246b2a	SRR10728181	ST105	Human	USA	21523_2#104	1935	Backbone_A	21523_2#104	152	105
5f48d8e464435f1f34745ee3	SRR10728186	ST105	Human	USA	21523_2#104	1935	Backbone_A	21523_2#104	152	105
5f49aec4677a55698f2480d8	SRR10882645	ST1027	Unknown	China	21523_2#104	1935	Backbone_A	21523_2#104	10128
5f49bf2764435fa470747ba5	SRR10899218	ST307	Horse	Austria	21523_2#104	1935	Backbone_A	21523_2#104	307	307
5f47ecbd64435f47e3744c23	SRR10905536	ST268	Human	USA	21523_2#104	1935	Backbone_A	21523_2#104	268	268
5f48030364435fabc1744dd3	SRR10905614	ST1471	Human	USA	21523_2#104	1935	Backbone_A	21523_2#104	1471
5f48026a677a556c00245e90	SRR10905793	ST3645-1LV	Human	USA	21523_2#104	1935	Backbone_A	21523_2#104	3645
5f47fc7d64435f112e744d46	SRR10905955	ST36	Human	USA	21523_2#104	1935	Backbone_A	21523_2#104	268	36
5f47ffb964435f676e744d82	SRR10905983	ST2854	Human	USA	21523_2#104	1935	Backbone_A	21523_2#104
5f48c90064435f5ac9745da0	SRR10906110	ST420	Human	USA	21523_2#104	1935	Backbone_A	21523_2#104	420	420
5f49ecfb677a5515992484f9	SRR11046418	ST12	Not_applicable	United_Kingdom	21523_2#104	1935	Backbone_A	21523_2#104	12	10085
5f47ecb2f87f39449e91c3d5	SRR11046528	ST12	Not_applicable	United_Kingdom	21523_2#104	1935	Backbone_A	21523_2#104	12	10085
5f492573677a5532ef247549	SRR11046554	ST12	Not_applicable	United_Kingdom	21523_2#104	1935	Backbone_A	21523_2#104	12	10085
5f492f56f87f3949fb91e533	SRR11046557	ST1714	Not_applicable	United_Kingdom	21523_2#104	1935	Backbone_A	21523_2#104	268
5f491c84677a55545f247479	SRR11046659	ST1714	Not_applicable	United_Kingdom	21523_2#104	1935	Backbone_A	21523_2#104	268
5f492d33677a55dd3124760e	SRR11046741	ST1714	Not_applicable	United_Kingdom	21523_2#104	1935	Backbone_A	21523_2#104	268
5f47cd17677a559068245a1f	SRR11046765	ST12	Not_applicable	United_Kingdom	21523_2#104	1935	Backbone_A	21523_2#104	12	10085
5f48c6b6677a55ee6d246d65	SRR11094186	ST873	Human	Australia	21523_2#104	1935	Backbone_A	21523_2#104	873	873
5f48b7e564435f6b8a745c10	SRR11241265	ST1876	Plantain	Taiwan	21523_2#104	1935	Backbone_A	21523_2#104	10222	10570
5f49a28af87f39024e91ee83	SRR11262767	ST36	Unknown	China	21523_2#104	1935	Backbone_A	21523_2#104	268	36
5f4a1b01f87f39a56c91f7c3	SRR11267874	ST716	Human	Qatar	21523_2#104	1935	Backbone_A	21523_2#104	716	716
5f48e635677a55aba3246fe8	SRR11267886	ST133	Human	Qatar	21523_2#104	1935	Backbone_A	21523_2#104	133	10031
5f489b7e64435f7f447459b1	SRR11267889	ST268	Human	Qatar	21523_2#104	1935	Backbone_A	21523_2#104	268	268
5f496643f87f3944c391ea45	SRR11267890	ST1653	Human	Qatar	21523_2#104	1935	Backbone_A	21523_2#104	1653	1653
5f4a2987677a559e242489ba	SRR11267891	ST268	Human	Qatar	21523_2#104	1935	Backbone_A	21523_2#104	268	268
5f497766677a551865247c67	SRR11267896	ST1653	Human	Qatar	21523_2#104	1935	Backbone_A	21523_2#104	1653	1653
5f48922c64435f7a7c7458e2	SRR11267900	ST1119	Human	Qatar	21523_2#104	1935	Backbone_A	21523_2#104	10848
5f47fe47f87f39efae91c53d	SRR11267901	ST307	Human	Qatar	21523_2#104	1935	Backbone_A	21523_2#104	307	307
5f4999c8677a5564ee247f11	SRR11267907	ST307	Human	Qatar	21523_2#104	1935	Backbone_A	21523_2#104	307	307
5f4944de677a55593a24782c	SRR11267908	ST13	Human	Qatar	21523_2#104	1935	Backbone_A	21523_2#104	13	13
5f492942f87f398ba891e4c2	SRR11267913	ST307	Human	Qatar	21523_2#104	1935	Backbone_A	21523_2#104	307	307
5f49c33a64435f1e72747c0e	SRR11267914	ST515	Human	Qatar	21523_2#104	1935	Backbone_A	21523_2#104	11035
5f4a149664435f538b7481e8	SRR11267915	ST268	Human	Qatar	21523_2#104	1935	Backbone_A	21523_2#104	268	268
5f47ffb764435f6df1744d81	SRR11267921	ST268	Human	Qatar	21523_2#104	1935	Backbone_A	21523_2#104	268	268
5f49e147f87f39555a91f357	SRR11267923	ST133	Human	Qatar	21523_2#104	1935	Backbone_A	21523_2#104	133	10031
5f49c5d5677a5531ef248263	SRR11267924	ST835	Human	Qatar	21523_2#104	1935	Backbone_A	21523_2#104	35
5f498552677a553874247d67	SRR11267927	ST307	Human	Qatar	21523_2#104	1935	Backbone_A	21523_2#104	307	307
5f495840f87f393e9191e8db	SRR11267930	ST2074	Human	Qatar	21523_2#104	1935	Backbone_A	21523_2#104	10256	10619
5f49891264435f1cd274774e	SRR11267932	ST1653	Human	Qatar	21523_2#104	1935	Backbone_A	21523_2#104	1653	1653
5f47f8c3677a555a8c245dca	SRR11267935	ST307	Human	Qatar	21523_2#104	1935	Backbone_A	21523_2#104	307	307
5f49a4ea677a555333248005	SRR11267939	ST307	Human	Qatar	21523_2#104	1935	Backbone_A	21523_2#104	307	307
5f49960d64435f7a3c747865	SRR11356418	ST307	Human	Finland	21523_2#104	1935	Backbone_A	21523_2#104	307	307
5f4912b5f87f39f23d91e266	SRR11362725	ST383	Human	France	21523_2#104	1935	Backbone_A	21523_2#104	383	383
5f484613f87f39206391ca7f	SRR11402660	ST997	Human	USA	21523_2#104	1935	Backbone_A	21523_2#104	997	997
5f491714677a55d9892473bd	SRR11460688	ST307	Cat	Switzerland	21523_2#104	1935	Backbone_A	21523_2#104	307	307
5f4a102e677a554222248794	SRR11460696	ST307	Dog	Switzerland	21523_2#104	1935	Backbone_A	21523_2#104	307	307
5f492af9677a558b0f2475ea	SRR11486231	ST307	Human	Argentina	21523_2#104	1935	Backbone_A	21523_2#104	307	307
5f49a327f87f39720291eea0	SRR11486232	ST307	Human	Argentina	21523_2#104	1935	Backbone_A	21523_2#104	307	307
5f4a0d4a64435f9620748173	SRR11531471	ST231	Human	Kuwait	21523_2#104	1935	Backbone_A	21523_2#104	231	231
5f49b1ac64435ff20b747a45	SRR11585083	ST307	Human	Spain	21523_2#104	1935	Backbone_A	21523_2#104	307	307
5f495781677a5505742479b0	SRR11585092	ST307	Human	Spain	21523_2#104	1935	Backbone_A	21523_2#104	307	307
5f48c872f87f39541691dc9e	SRR11585094	ST307	Human	Spain	21523_2#104	1935	Backbone_A	21523_2#104	307	307
5f4969a5677a559ce8247b64	SRR11585133	ST307	Human	Spain	21523_2#104	1935	Backbone_A	21523_2#104	307	307
5f48d5ce677a55caf0246ebe	SRR11585135	ST307	Human	Spain	21523_2#104	1935	Backbone_A	21523_2#104	307	307
5f491598f87f39191b91e2ae	SRR11585136	ST307	Human	Spain	21523_2#104	1935	Backbone_A	21523_2#104	307	307
5f49f953677a55e985248612	SRR11585142	ST307	Human	Spain	21523_2#104	1935	Backbone_A	21523_2#104	307	307
5f48ef0964435f17c6746087	SRR11585145	ST307	Human	Spain	21523_2#104	1935	Backbone_A	21523_2#104	307	307
5f49293864435fd81e746e5b	SRR11585178	ST307	Human	Spain	21523_2#104	1935	Backbone_A	21523_2#104	307	307
5f496505f87f39024e91ea14	SRR11585186	ST307	Human	Spain	21523_2#104	1935	Backbone_A	21523_2#104	307	307
5f48fb10f87f39abd291e0b4	SRR11585188	ST307	Human	Spain	21523_2#104	1935	Backbone_A	21523_2#104	307	307
5f49fac8f87f39508a91f554	SRR11585193	ST307	Human	Spain	21523_2#104	1935	Backbone_A	21523_2#104	307	307
5f4884b3f87f391df691ce74	SRR11585194	ST307	Human	Spain	21523_2#104	1935	Backbone_A	21523_2#104	307	307
5f490849f87f39abcd91e1bd	SRR11585195	ST307	Human	Spain	21523_2#104	1935	Backbone_A	21523_2#104	307	307
5f4928a7f87f39916091e4ab	SRR11585199	ST307	Human	Spain	21523_2#104	1935	Backbone_A	21523_2#104	307	307
5f48a86564435fbd16745ada	SRR11585200	ST307	Human	Spain	21523_2#104	1935	Backbone_A	21523_2#104	307	307
5f48da9b64435f5e35745f17	SRR11585201	ST307	Human	Spain	21523_2#104	1935	Backbone_A	21523_2#104	307	307
5f48ca6f64435f7a88745db5	SRR11585202	ST307	Human	Spain	21523_2#104	1935	Backbone_A	21523_2#104	307	307
5f49dce8f87f39a7c191f2c9	SRR11585221	ST307	Human	Spain	21523_2#104	1935	Backbone_A	21523_2#104	307	307
5f48cfc5677a55e2f2246e22	SRR11585222	ST307	Human	Spain	21523_2#104	1935	Backbone_A	21523_2#104	307	307
5f499b8864435f86847478e7	SRR11680832	ST307	Human	Canada	21523_2#104	1935	Backbone_A	21523_2#104	307	307
5f48d41064435ffa90745e94	SRR11700220	ST377	Human	Canada	21523_2#104	1935	Backbone_A	21523_2#104	442	377
5f4a02b0677a55f06b2486bd	SRR11706093	ST133	Human	Canada	21523_2#104	1935	Backbone_A	21523_2#104	133	133
5f49024c677a55240524720d	SRR11706094	ST377	Human	Canada	21523_2#104	1935	Backbone_A	21523_2#104	442	377
5f4877eaf87f39ad5091cdd1	SRR11706095	ST1876	Human	Canada	21523_2#104	1935	Backbone_A	21523_2#104	10222	10570
5f48da98677a557333246f2c	SRR11712605	ST307	Human	Canada	21523_2#104	1935	Backbone_A	21523_2#104	307	307
5f495a98677a550ec52479eb	SRR11712606	ST556-1LV	Human	Canada	21523_2#104	1935	Backbone_A	21523_2#104	10077	10351
5f49cfc764435f4f6d747cfe	SRR11713493	ST3827	Unknown	Brazil	21523_2#104	1935	Backbone_A	21523_2#104
5f48a26664435f4379745a51	SRR11728568	ST225	Human	Canada	21523_2#104	1935	Backbone_A	21523_2#104	10015	10047
5f49919c64435f353d74780a	SRR11768482	ST225	Human	Canada	21523_2#104	1935	Backbone_A	21523_2#104	10015	10047
5f4a1e0b64435fede57482dd	SRR11768483	ST225	Human	Canada	21523_2#104	1935	Backbone_A	21523_2#104	10015	10047
5f47eca7f87f39233191c3c9	SRR11772937	ST225	Human	Canada	21523_2#104	1935	Backbone_A	21523_2#104	10015	10047
5f487a7cf87f394c5291cdf2	SRR11780123	ST834	Human	Canada	21523_2#104	1935	Backbone_A	21523_2#104	268	834
5f49c338f87f3957b391f0fd	SRR11780531	ST834	Human	Canada	21523_2#104	1935	Backbone_A	21523_2#104	268	834
5f47ddfff87f39270191c261	SRR1180733	ST678	Unknown	USA	21523_2#104	1935	Backbone_A	21523_2#104	678	678
5f4a2099677a556c0a2488d3	SRR1180886	ST105	Unknown	USA	21523_2#104	1935	Backbone_A	21523_2#104	152	105
5f498219f87f392c2591ec84	SRR11841806	ST483	Human	Netherlands	21523_2#104	1935	Backbone_A	21523_2#104	611	483
5f47d238677a55cc87245a86	SRR11841835	ST307	Human	Netherlands	21523_2#104	1935	Backbone_A	21523_2#104	307	307
5f49a45e64435f1b55747975	SRR11841867	ST307	Human	Netherlands	21523_2#104	1935	Backbone_A	21523_2#104	307	307
5f494ea9f87f39778891e820	SRR11841870	ST2500	Human	Netherlands	21523_2#104	1935	Backbone_A	21523_2#104	11358	12378
5f48bf08f87f394eee91dbbc	SRR11841888	ST307	Human	Netherlands	21523_2#104	1935	Backbone_A	21523_2#104	307	307
5f47eb02677a5536f2245cbc	SRR11841903	ST307	Human	Netherlands	21523_2#104	1935	Backbone_A	21523_2#104	307	307
5f49d2e6f87f39232a91f239	SRR11841926	ST147	Human	Netherlands	21523_2#104	1935	Backbone_A	21523_2#104	147	147
5f48635264435f44b17455a5	SRR11841931	ST133	Human	Netherlands	21523_2#104	1935	Backbone_A	21523_2#104	133	10031
5f495fdb64435f33ae7473ea	SRR11841937	ST307	Human	Netherlands	21523_2#104	1935	Backbone_A	21523_2#104	307	307
5f49f118677a55a2f724855a	SRR11841943	ST307	Human	Netherlands	21523_2#104	1935	Backbone_A	21523_2#104	307	307
5f48d416f87f39920591dd56	SRR1196763	ST70	Unknown	USA	21523_2#104	1935	Backbone_A	21523_2#104	70	70
5f488a2764435f4f4274585b	SRR12009585	ST277	Human	USA	21523_2#104	1935	Backbone_A	21523_2#104	277	277
5f48cc0c677a5516d9246dc4	SRR12009598	ST3050	Human	USA	21523_2#104	1935	Backbone_A	21523_2#104	3050	3050
5f47d5df677a556dde245ad4	SRR12009606	ST307	Human	USA	21523_2#104	1935	Backbone_A	21523_2#104	307	307
5f48d13ff87f39999891dd38	SRR12009610	ST3050	Human	USA	21523_2#104	1935	Backbone_A	21523_2#104	3050	3050
5f48a26164435f0d24745a4d	SRR12009612	ST323	Human	USA	21523_2#104	1935	Backbone_A	21523_2#104	323	323
5f48ab80f87f39af1991da23	SRR12009613	ST1661	Human	USA	21523_2#104	1935	Backbone_A	21523_2#104	10308	10711
5f49ae2964435f13717479f2	SRR12009623	ST307	Human	USA	21523_2#104	1935	Backbone_A	21523_2#104	307	307
5f494a4c677a5545ce2478b9	SRR12071767	ST307	Human	Spain	21523_2#104	1935	Backbone_A	21523_2#104	307	307
5f490cc0f87f39fc2f91e23a	SRR12071770	ST1427	Human	Spain	21523_2#104	1935	Backbone_A	21523_2#104	1427	10060
5f49405c64435f76d97470b9	SRR12071773	ST377	Human	Spain	21523_2#104	1935	Backbone_A	21523_2#104	442	377
[truncated: 13,458 more rows]

## Sheet: Table S2
Table S2. List of genomes of the "LIN5 dataset". This dataset corresponds to a clustering of the 16,086 genomes to remove very closely related genomes with ≤ 10 coregenome-MLST allele mismatches.
LIN_cluster	LIN_5_cluster_number	Genome_ID*	Accession_number	Backbone	Sublineage	Clonal_Group
LIN_5_cluster	LIN_5_cluster_number1	5f4a1f7364435ffc897482f3	ERR486787	Backbone_F	15	15
LIN_5_cluster	LIN_5_cluster_number2	5f485d7e64435f2b66745521	SRR4046826	Backbone_F	15	15
LIN_5_cluster	LIN_5_cluster_number3	5f4a262df87f39881791f861	ERR2586408	Backbone_D2	15	15
LIN_5_cluster	LIN_5_cluster_number4	5f49521d64435f12a97472b8	ERR1217271	Backbone_F	15	15
LIN_5_cluster	LIN_5_cluster_number5	5f49674764435f35097474aa	ERR775511	Backbone_F	15	15
LIN_5_cluster	LIN_5_cluster_number6	5f48819164435f778f7457d4	ERR1218765	Backbone_F	15	15
LIN_5_cluster	LIN_5_cluster_number7	5f47c2a6677a5576ea24592a	ERR349753	Backbone_F	15	15
LIN_5_cluster	LIN_5_cluster_number8	5f48f110f87f392f0191dfe7	ERR1289848	Backbone_F	15	15
LIN_5_cluster	LIN_5_cluster_number9	5f49e394f87f39103c91f397	ERR2397583	Backbone_F	15	15
LIN_5_cluster	LIN_5_cluster_number10	5f4923fc677a554956247513	SRR9734738	Backbone_F	15	15
LIN_5_cluster	LIN_5_cluster_number11	5f4959b8f87f390a4191e909	ERR1334683	Backbone_F	15	15
LIN_5_cluster	LIN_5_cluster_number12	5f49cc7c677a5507aa2482fe	SRR12233456	Backbone_F	15	15
LIN_5_cluster	LIN_5_cluster_number13	5f4cb72d64435f17f4748552	SRR5943580	Backbone_F	15	15
LIN_5_cluster	LIN_5_cluster_number14	5f486b6c64435fcd39745610	ERR349774	Backbone_F	15	15
LIN_5_cluster	LIN_5_cluster_number15	5f4860b3f87f3941da91cc42	ERR3518905	Backbone_F	15	15
LIN_5_cluster	LIN_5_cluster_number16	5f496dd1677a5582ea247bbd	SRR5082459	Backbone_F	15	15
LIN_5_cluster	LIN_5_cluster_number17	5f4a28de64435fa1f774837a	SRR6958767	Backbone_F	15	15
LIN_5_cluster	LIN_5_cluster_number18	5f4871be677a55b18e2467a9	DRR065609	Backbone_F	15	15
LIN_5_cluster	LIN_5_cluster_number19	5f4a262bf87f391e5591f860	SRR5513552	Backbone_F	15	15
LIN_5_cluster	LIN_5_cluster_number20	5f4908f7677a55b8052472b0	ERR486799	Backbone_F	15	15
LIN_5_cluster	LIN_5_cluster_number21	5f4862b664435f06c274558b	SRR11193642	Backbone_F	15	15
LIN_5_cluster	LIN_5_cluster_number22	5f49e153f87f39669991f362	ERR3712494	Backbone_F	15	15
LIN_5_cluster	LIN_5_cluster_number23	5f49f955677a55f44c248614	SRR8291874	Backbone_D2	15	10238
LIN_5_cluster	LIN_5_cluster_number24	5f4a038c677a5594882486d3	DRR199365	Backbone_A	15	10624
LIN_5_cluster	LIN_5_cluster_number25	5f49cdf7f87f398fca91f1a2	SRR5642072	Backbone_D2	14	10156
LIN_5_cluster	LIN_5_cluster_number26	5f48c5b364435fc0cb745d62	ERR3415956	Backbone_D1	10922	11656
LIN_5_cluster	LIN_5_cluster_number27	5f488991677a5532ab24693a	ERR3416252	Backbone_D1	10922	11767
LIN_5_cluster	LIN_5_cluster_number28	5f49d6a764435f2888747d7a	SRR8174974	Backbone_D2	14	10156
LIN_5_cluster	LIN_5_cluster_number29	5f486498677a55c9cc246682	ERR3415966	Backbone_D1	10929	11664
LIN_5_cluster	LIN_5_cluster_number30	5f491d6cf87f39dce691e356	SRR10377095	truncated	664	664
LIN_5_cluster	LIN_5_cluster_number31	5f2d9213f7578a2d3aa38ba9	ERR4635115	Backbone_D2	14	10156
LIN_5_cluster	LIN_5_cluster_number32	5f4a0d5564435f8d4674817c	ERR3416342	Backbone_A	10999	11796
LIN_5_cluster	LIN_5_cluster_number33	5f49a806677a554379248050	ERR3415971	Backbone_C	10919	11666
LIN_5_cluster	LIN_5_cluster_number34	5f47d1b9f87f396e9491c137	ERR3415951	Backbone_C	10919	11653
LIN_5_cluster	LIN_5_cluster_number35	5f480b89f87f39118791c64c	SRR6505364	Backbone_D2	14	10156
LIN_5_cluster	LIN_5_cluster_number36	5f496a6f677a554455247b79	ERR3416056	Backbone_C	10944	11692
LIN_5_cluster	LIN_5_cluster_number37	5f48dc3d64435f31c4745f4b	ERR3415973	Backbone_A	10931	11667
LIN_5_cluster	LIN_5_cluster_number38	5f47eecc677a558257245d12	SRR10272834	Backbone_D2	14	10156
LIN_5_cluster	LIN_5_cluster_number39	5f496dd7677a553d29247bc1	ERR1217122	Backbone_F	186	4063
LIN_5_cluster	LIN_5_cluster_number40	5f47ed54677a557dac245ce0	SRR8452410	Backbone_F	186	4063
LIN_5_cluster	LIN_5_cluster_number41	5f489cdef87f39265191d8b5	SRR2098814	Backbone_D2	186	220
LIN_5_cluster	LIN_5_cluster_number42	5f49e45f64435f4ff8747e93	ERR1541566	Backbone_D2	186	186
LIN_5_cluster	LIN_5_cluster_number43	5f48b0ed64435f3b0b745b88	ERR3416097	Backbone_D2	186	186
LIN_5_cluster	LIN_5_cluster_number44	5f48df78f87f39263691de41	ERR1334473	Backbone_D2	14	10156
LIN_5_cluster	LIN_5_cluster_number45	5f487f8b677a55f635246875	ERR486306	Backbone_D2	1536	1536
LIN_5_cluster	LIN_5_cluster_number46	5f48a85e64435fd2b9745ad0	ERR3416274	Backbone_D2	10988	11778
LIN_5_cluster	LIN_5_cluster_number47	5f49d80664435f158e747d7f	ERR1217119	Backbone_D2	1536	1536
LIN_5_cluster	LIN_5_cluster_number48	5f49d98a677a5571e92483e5	SRR10376971	truncated	11019	11836
LIN_5_cluster	LIN_5_cluster_number49	5f4930b7f87f39ffa991e54d	ERR3416117	Backbone_F	10950	11707
LIN_5_cluster	LIN_5_cluster_number50	5f48dee2677a556b6a246f66	ERR3416215	Backbone_C	10964	11732
LIN_5_cluster	LIN_5_cluster_number51	5f48cf33f87f39d55b91dd17	ERR486350	Backbone_D2	14	10156
LIN_5_cluster	LIN_5_cluster_number52	5f48b065677a557be8246bc6	ERR3416396	Backbone_D2	11034	11862
LIN_5_cluster	LIN_5_cluster_number53	5f47e10864435f7f8a744b6b	SRR11772931	Backbone_D2	11162	12034
LIN_5_cluster	LIN_5_cluster_number54	5f49e8d5f87f39192091f409	ERR3416307	Backbone_A	10997	11787
LIN_5_cluster	LIN_5_cluster_number55	5f48d21a677a551345246e71	ERR3415928	Backbone_C	10914	11644
LIN_5_cluster	LIN_5_cluster_number56	5f47d70364435f1388744842	ERR1334599	Backbone_D2	14	10156
LIN_5_cluster	LIN_5_cluster_number57	5f481aba677a55ac85246071	SRR8607463	Backbone_F	258	340
LIN_5_cluster	LIN_5_cluster_number58	5f49bad8677a5512ca2481c5	ERR2273886	Backbone_F	258	340
LIN_5_cluster	LIN_5_cluster_number59	5f47ecbff87f390b2f91c3e2	SRR1561275	Backbone_F	258	340
LIN_5_cluster	LIN_5_cluster_number60	5f4a2386677a556bcd248932	SRR5884860	Backbone_F	258	340
LIN_5_cluster	LIN_5_cluster_number61	5f487bacf87f39888f91ce0b	SRR6892762	Backbone_C	258	340
LIN_5_cluster	LIN_5_cluster_number62	5f47ddf1f87f39c49891c257	SRR1582870	Backbone_C	258	340
LIN_5_cluster	LIN_5_cluster_number63	5f4a26caf87f399dab91f87c	SRR2724098	Backbone_F	258	340
LIN_5_cluster	LIN_5_cluster_number64	5f485b70f87f397dfd91cbca	SRR1561298	Backbone_F	258	340
LIN_5_cluster	LIN_5_cluster_number65	5f498852677a55e2dc247da7	SRR9140931	Backbone_F	258	340
LIN_5_cluster	LIN_5_cluster_number66	5f2d9213f7578a78e9a3898f	ERR4635750	truncated	258	340
LIN_5_cluster	LIN_5_cluster_number67	5f47f60df87f392b2f91c4a2	SRR5092817	Backbone_F	258	340
LIN_5_cluster	LIN_5_cluster_number68	5f488a39677a5545ac246956	SRR1561234	Backbone_F	258	340
LIN_5_cluster	LIN_5_cluster_number69	5f47d110f87f39a66a91c10c	SRR1582895	Backbone_F	258	340
LIN_5_cluster	LIN_5_cluster_number70	5f487c8264435fcafa745752	SRR11362722	Backbone_F	258	340
LIN_5_cluster	LIN_5_cluster_number71	5f49023d64435fec6974624a	SRR1561290	Backbone_C	258	340
LIN_5_cluster	LIN_5_cluster_number72	5f48d8ed64435ffcd4745eeb	SRR7012040	Backbone_F	258	340
LIN_5_cluster	LIN_5_cluster_number73	5f47cc74f87f3952ec91c0d5	ERR1228227	Backbone_F	258	340
LIN_5_cluster	LIN_5_cluster_number74	5f2d9213f7578a2bb3a387b6	ERR4795433	Backbone_F	258	340
LIN_5_cluster	LIN_5_cluster_number75	5f47c70a64435fc3f87446f6	SRR1610078	Backbone_F	258	340
LIN_5_cluster	LIN_5_cluster_number76	5f4a19bcf87f39291c91f78f	ERR3416147	Backbone_F	10954	11713
LIN_5_cluster	LIN_5_cluster_number77	5f47d5d964435f5030744819	SRR1610080	Backbone_F	258	10268
LIN_5_cluster	LIN_5_cluster_number78	5f47e105f87f393bed91c29f	ERR264539	Backbone_F	258	3666
LIN_5_cluster	LIN_5_cluster_number79	5f49af5d64435f4cf8747a00	SRR12072641	Backbone_F	258	10268
LIN_5_cluster	LIN_5_cluster_number80	5f497d86f87f39d95e91ec37	ERR2397454	Backbone_C	258	10026
LIN_5_cluster	LIN_5_cluster_number81	5f4a039a677a555e6e2486df	ERR1415617	Backbone_C	258	10158
LIN_5_cluster	LIN_5_cluster_number82	5f48fb9a677a552cfb2471bf	ERR2397577	Backbone_F	258	10277
LIN_5_cluster	LIN_5_cluster_number83	5f47d36b64435f72fa7447bd	SRR1561297	Backbone_F	258	10858
LIN_5_cluster	LIN_5_cluster_number84	5f4871c1677a552a352467ac	SRR5815997	Backbone_A	258	11
LIN_5_cluster	LIN_5_cluster_number85	5f48d4f5f87f39f54d91dd6a	SRR1561227	Backbone_F	258	10090
LIN_5_cluster	LIN_5_cluster_number86	5f4a1ed164435f47fc7482e3	ERR3416131	Backbone_D1	10952	11709
LIN_5_cluster	LIN_5_cluster_number87	5f47bcbf64435f11c7744581	SRR1167013	Backbone_F	258	258
LIN_5_cluster	LIN_5_cluster_number87	5f487b05f87f3909c191cdf8	SRR1180856	Backbone_B	258	258
LIN_5_cluster	LIN_5_cluster_number88	5f497a5b677a55b03d247ca7	ERR3415954	Backbone_D2	10921	11655
LIN_5_cluster	LIN_5_cluster_number89	5f47ebc764435f65c0744c0f	SRR1167021	Backbone_F	258	258
LIN_5_cluster	LIN_5_cluster_number90	5f49f8b8f87f3917b191f536	SRR5467413	Backbone_F	258	258
LIN_5_cluster	LIN_5_cluster_number91	5f4ce481f87f39e09291fed5	SRR6845015	Backbone_F	258	258
LIN_5_cluster	LIN_5_cluster_number92	5f49fda5f87f395f0291f571	SRR2127393	Backbone_F	258	258
LIN_5_cluster	LIN_5_cluster_number93	5f490b89677a55ffd82472de	SRR8796521	Backbone_F	258	258
LIN_5_cluster	LIN_5_cluster_number94	5f49bb6264435fbce3747b3f	SRR1561333	Backbone_F	258	258
LIN_5_cluster	LIN_5_cluster_number95	5f486b76677a5534a9246730	SRR1561318	Backbone_F	258	258
LIN_5_cluster	LIN_5_cluster_number96	5f4cb730677a5582df248b50	SRR6764156	Backbone_F	258	258
LIN_5_cluster	LIN_5_cluster_number97	5f499f19677a550f67247faa	SRR5666531	Backbone_F	258	258
LIN_5_cluster	LIN_5_cluster_number98	5f48a12364435f18cf745a18	SRR1166975	Backbone_F	258	258
LIN_5_cluster	LIN_5_cluster_number99	5f4a1a5264435f06e374826a	SRR2812576	Backbone_F	258	258
LIN_5_cluster	LIN_5_cluster_number100	5f4a12e4677a5598782487e8	SRR1180844	Backbone_F	258	258
LIN_5_cluster	LIN_5_cluster_number101	5f48b10364435f3f9c745b9c	ERR1218777	Backbone_F	258	895
LIN_5_cluster	LIN_5_cluster_number102	5f4968fe64435f8e6a7474ca	ERR3415982	Backbone_F	10932	11668
LIN_5_cluster	LIN_5_cluster_number103	5f48e112677a553749246f89	SRR1561208	Backbone_F	258	855
LIN_5_cluster	LIN_5_cluster_number104	5f4a148f677a55d7dd2487f3	SRR5714066	Backbone_F	395	395
LIN_5_cluster	LIN_5_cluster_number105	5f492569677a5522cc247543	SRR9734730	Backbone_F	395	395
LIN_5_cluster	LIN_5_cluster_number106	5f484b9664435fb19d745399	ERR1616431	Backbone_F	395	395
LIN_5_cluster	LIN_5_cluster_number107	5f47f9f4f87f3930aa91c4ee	ERR1761499	Backbone_F	395	395
LIN_5_cluster	LIN_5_cluster_number108	5f2d9213f7578ad3c4a38a51	ERR4784769	Backbone_F	395	10190
LIN_5_cluster	LIN_5_cluster_number109	5f48f25564435fa3507460d2	ERR3416350	Backbone_A	11001	11799
LIN_5_cluster	LIN_5_cluster_number110	5f4a0016f87f392ff391f5be	SRR11841941	Backbone_F	39	39
LIN_5_cluster	LIN_5_cluster_number111	5f48e5a664435f9646745fe2	ERR3416298	Backbone_F	10996	11786
LIN_5_cluster	LIN_5_cluster_number112	5f497020677a5512ee247bec	SRR10482470	Backbone_D2	39	39
LIN_5_cluster	LIN_5_cluster_number113	5f4914d0f87f3951ba91e29e	SRR11362720	Backbone_D2	39	39
LIN_5_cluster	LIN_5_cluster_number114	5f4945c364435fb038747178	SRR8174932	Backbone_D2	39	39
LIN_5_cluster	LIN_5_cluster_number115	5f49343bf87f39b7ed91e5e0	SRR5082331	Backbone_D2	39	39
LIN_5_cluster	LIN_5_cluster_number116	5f48e1baf87f392f6391de85	SRR6710487	truncated	39	39
LIN_5_cluster	LIN_5_cluster_number117	5f49f524f87f3915a791f4d1	ERR1334649	Backbone_A	39	39
LIN_5_cluster	LIN_5_cluster_number118	5f495920677a556e102479c3	SRR5514208	Backbone_A	39	39
LIN_5_cluster	LIN_5_cluster_number119	5f47fc8d64435f5413744d5a	SRR11441023	Backbone_D2	39	39
LIN_5_cluster	LIN_5_cluster_number120	5f48cf3cf87f3966ae91dd1b	SRR8174962	Backbone_F	39	10192
LIN_5_cluster	LIN_5_cluster_number121	5f498b6c64435f1738747785	ERR1514886	Backbone_F	39	10192
LIN_5_cluster	LIN_5_cluster_number122	5f2d9213f7578a23c9a38886	ERR4795661	Backbone_F	39	10195
LIN_5_cluster	LIN_5_cluster_number123	5f4a124a64435febfa7481a8	ERR3416285	Backbone_F	10995	11785
LIN_5_cluster	LIN_5_cluster_number124	5f48801df87f39930491ce2b	ERR3416194	Backbone_A	10958	11723
LIN_5_cluster	LIN_5_cluster_number125	5f4896ae677a552b1e246a47	ERR1204824	Backbone_C	12	10130
LIN_5_cluster	LIN_5_cluster_number126	5f47e72b677a55e09c245c1d	ERR3363835	Backbone_A	11038	11871
LIN_5_cluster	LIN_5_cluster_number127	5f493303f87f39eee291e5b6	ERR1796044	Backbone_A	12	10085
LIN_5_cluster	LIN_5_cluster_number128	5f2d9213f7578aafc4a3884b	ERR4795511	Backbone_C	12	12
LIN_5_cluster	LIN_5_cluster_number129	5f487a7664435f52b674570f	SRR5513568	Backbone_C	12	12
LIN_5_cluster	LIN_5_cluster_number130	5f48a77c64435f2d85745aae	SRR6710638	Backbone_E	12	941
LIN_5_cluster	LIN_5_cluster_number131	5f47fe56f87f3971c691c549	SRR1582886	Backbone_E	12	941
LIN_5_cluster	LIN_5_cluster_number132	5f489e5d64435fbfd67459de	ERR3416077	Backbone_C	12	11696
LIN_5_cluster	LIN_5_cluster_number133	5f48a58564435f6c78745a93	SRR6958803	Backbone_F	37	726
LIN_5_cluster	LIN_5_cluster_number134	5f4992c964435f411d747824	ERR1204883	truncated	37	10186
LIN_5_cluster	LIN_5_cluster_number135	5f48c9cc677a5571cc246da5	SRR10899221	Backbone_F	37	37
LIN_5_cluster	LIN_5_cluster_number136	5f49077864435f39b174629d	ERR3416382	Backbone_F	37	37
LIN_5_cluster	LIN_5_cluster_number137	5f48954664435f7c62745934	SRR5973354	Backbone_F	37	10175
LIN_5_cluster	LIN_5_cluster_number138	5f48cc0f677a55b055246dc8	ERR2397532	Backbone_F	37	37
LIN_5_cluster	LIN_5_cluster_number139	5f4987ab64435fdb17747731	ERR1218783	Backbone_F	37	37
LIN_5_cluster	LIN_5_cluster_number140	5f48b06b677a55f04a246bc8	ERR1217058	Backbone_F	37	37
LIN_5_cluster	LIN_5_cluster_number141	5f48fc4af87f39222a91e0c3	ERR2397514	Backbone_F	37	37
LIN_5_cluster	LIN_5_cluster_number142	5f49c8d3677a55fd412482af	ERR1541418	Backbone_F	37	37
LIN_5_cluster	LIN_5_cluster_number143	5f47ecabf87f39294691c3cd	ERR1795968	Backbone_F	37	37
LIN_5_cluster	LIN_5_cluster_number144	5f490162f87f39c1e891e12c	SRR5082488	Backbone_F	37	37
LIN_5_cluster	LIN_5_cluster_number145	5f4825a9f87f3925ab91c86a	ERR1616390	Backbone_F	37	37
LIN_5_cluster	LIN_5_cluster_number146	5f486767f87f39b6b391cc9b	SRR8054573	truncated	37	37
LIN_5_cluster	LIN_5_cluster_number147	5f47c50364435fa6e47446c3	SRR1180900	Backbone_F	37	37
LIN_5_cluster	LIN_5_cluster_number148	5f4ce49bf87f394ab591fedf	ERR2397555	Backbone_F	37	37
LIN_5_cluster	LIN_5_cluster_number149	5f48ac48f87f392ff391da2d	ERR1616645	Backbone_F	37	37
LIN_5_cluster	LIN_5_cluster_number150	5f49d4e3f87f3912d191f254	ERR1218729	Backbone_F	37	1507
LIN_5_cluster	LIN_5_cluster_number151	5f499b8a64435f5f777478e8	ERR3164756	Backbone_F	37	1507
LIN_5_cluster	LIN_5_cluster_number152	5f497a53f87f396faa91ebd3	SRR6710431	Backbone_F	37	37
LIN_5_cluster	LIN_5_cluster_number153	5f48a13ef87f397caf91d940	ERR1204903	Backbone_F	37	10226
LIN_5_cluster	LIN_5_cluster_number154	5f481efc677a552b512460d1	ERR1810608	Backbone_F	37	37
LIN_5_cluster	LIN_5_cluster_number155	5f498ccf677a5525bf247dd6	SRR3051147	Backbone_F	37	10226
LIN_5_cluster	LIN_5_cluster_number156	5f491e0e677a556c182474ab	SRR6958788	Backbone_F	37	37
LIN_5_cluster	LIN_5_cluster_number157	5f498cdf677a550e75247de3	ERR1218740	Backbone_F	37	10094
LIN_5_cluster	LIN_5_cluster_number158	5f48f1b8677a55db56247102	ERR3416363	Backbone_F	37	37
LIN_5_cluster	LIN_5_cluster_number159	5f48a303f87f395f5691d975	ERR3363842	Backbone_F	37	10094
LIN_5_cluster	LIN_5_cluster_number160	5f48a6edf87f3935c091d9c8	ERR1616745	Backbone_F	37	10094
LIN_5_cluster	LIN_5_cluster_number161	5f49df02f87f3912d791f31e	ERR3415946	Backbone_F	37	37
LIN_5_cluster	LIN_5_cluster_number162	5f491083677a5501fa247341	ERR3416340	Backbone_F	37	37
LIN_5_cluster	LIN_5_cluster_number163	5f486fc0677a55854f246787	ERR1618829	Backbone_F	37	10233
LIN_5_cluster	LIN_5_cluster_number164	5f486355677a55a977246631	SRR1561250	Backbone_F	37	37
LIN_5_cluster	LIN_5_cluster_number165	5f48f1b2677a555bab2470fb	SRR2098753	Backbone_F	37	37
LIN_5_cluster	LIN_5_cluster_number166	5f47e8a6677a5525e9245c42	ERR486750	Backbone_F	37	3805
LIN_5_cluster	LIN_5_cluster_number167	5f48d2d964435f5a06745e58	ERR775694	Backbone_F	37	3805
LIN_5_cluster	LIN_5_cluster_number168	5f485e0d677a5513592465b2	SRR8738487	Backbone_F	37	3805
LIN_5_cluster	LIN_5_cluster_number169	5f492ae7677a55326d2475d7	ERR1217026	Backbone_F	37	37
LIN_5_cluster	LIN_5_cluster_number170	5f49eaa8f87f3912d091f433	ERR474559	truncated	37	1480
LIN_5_cluster	LIN_5_cluster_number171	5f498eb0f87f396ad791ed7b	SRR7188520	Backbone_F	37	10033
LIN_5_cluster	LIN_5_cluster_number172	5f49a98164435f6c5b747998	ERR2397451	Backbone_F	37	617
LIN_5_cluster	LIN_5_cluster_number173	5f4ce4e6677a553eae248bbd	ERR1334522	Backbone_F	37	617
LIN_5_cluster	LIN_5_cluster_number174	5f480ffe64435f2d30744efb	SRR10094545	Backbone_F	37	10074
LIN_5_cluster	LIN_5_cluster_number175	5f49d204f87f39a25991f20b	ERR1415582	Backbone_F	37	3668
LIN_5_cluster	LIN_5_cluster_number176	5f48da8564435f64c6745f0e	SRR10444516	Backbone_F	37	3648
LIN_5_cluster	LIN_5_cluster_number177	5f47f94af87f39fded91c4b5	ERR1228210	Backbone_F	37	3648
LIN_5_cluster	LIN_5_cluster_number178	5f489ab2f87f39fa4791d89c	SRR5973349	Backbone_F	37	3648
LIN_5_cluster	LIN_5_cluster_number179	5f485d78f87f39ede091cc04	ERR1204877	Backbone_F	37	3648
LIN_5_cluster	LIN_5_cluster_number180	5f492de7f87f39485f91e51f	ERR2796983	truncated	37	3648
LIN_5_cluster	LIN_5_cluster_number181	5f49798764435fa671747640	ERR1415750	Backbone_F	37	3648
LIN_5_cluster	LIN_5_cluster_number182	5f48ab6f677a55a9b5246b6e	ERR1289841	Backbone_F	37	3648
LIN_5_cluster	LIN_5_cluster_number183	5f480cf064435fb439744ea6	SRR3226936	Backbone_F	37	3648
LIN_5_cluster	LIN_5_cluster_number184	5f486b72677a5552c024672e	ERR474524	Backbone_F	37	10225
LIN_5_cluster	LIN_5_cluster_number185	5f47e88ff87f39de3e91c35c	SRR11267902	Backbone_F	37	309
LIN_5_cluster	LIN_5_cluster_number186	5f48c8f764435f1494745d9c	ERR2118029	Backbone_F	37	309
LIN_5_cluster	LIN_5_cluster_number187	5f481f0464435f240a74500c	SRR6686523	Backbone_F	37	309
LIN_5_cluster	LIN_5_cluster_number188	5f497e6e677a55344f247cfb	ERR2397438	Backbone_F	37	309
LIN_5_cluster	LIN_5_cluster_number189	5f4a1d6b64435ff4e97482be	ERR257604	Backbone_F	37	309
LIN_5_cluster	LIN_5_cluster_number190	5f489747f87f39686691d862	SRR10444510	Backbone_F	37	10066
LIN_5_cluster	LIN_5_cluster_number191	5f49dfe5f87f39312d91f33d	ERR1218766	Backbone_F	37	10066
LIN_5_cluster	LIN_5_cluster_number192	5f48d2f564435ffcf2745e72	SRR6710187	Backbone_F	37	10066
LIN_5_cluster	LIN_5_cluster_number193	5f49061d64435f245b746293	SRR4115179	Backbone_F	37	10066
LIN_5_cluster	LIN_5_cluster_number194	5f49643064435f1aef747467	DRR157201	Backbone_F	37	10066
LIN_5_cluster	LIN_5_cluster_number195	5f49bd6b677a55c1dd2481de	ERR3416148	Backbone_F	37	10066
LIN_5_cluster	LIN_5_cluster_number196	5f49e502f87f3908e391f3b4	ERR3416170	Backbone_F	37	10066
LIN_5_cluster	LIN_5_cluster_number197	5f49c33df87f39744291f0ff	ERR1415716	Backbone_F	37	10134
LIN_5_cluster	LIN_5_cluster_number198	5f47d9a4f87f39e5ce91c1eb	SRR1180876	Backbone_F	37	10134
LIN_5_cluster	LIN_5_cluster_number199	5f47eee664435faea4744c49	ERR2397419	Backbone_F	37	10134
LIN_5_cluster	LIN_5_cluster_number200	5f4827f7677a55f30724617a	ERR1829918	Backbone_F	37	10134
LIN_5_cluster	LIN_5_cluster_number201	5f4928a0f87f39b56391e4a5	ERR1218784	Backbone_F	37	3719
LIN_5_cluster	LIN_5_cluster_number202	5f48323ef87f39c7da91c961	SRR10294962	Backbone_F	37	3719
LIN_5_cluster	LIN_5_cluster_number203	5f49fd06677a557096248647	ERR1541315	Backbone_A	37	10231
LIN_5_cluster	LIN_5_cluster_number204	5f49ff7f677a55edfe24868e	SRR6958733	Backbone_F	37	10119
LIN_5_cluster	LIN_5_cluster_number205	5f49e13c64435f94ac747e42	SRR1561324	Backbone_F	37	10159
LIN_5_cluster	LIN_5_cluster_number206	5f48e845f87f39377e91df28	ERR1415475	Backbone_F	37	10010
LIN_5_cluster	LIN_5_cluster_number207	5f4a078664435f54ee7480f4	SRR3051128	Backbone_F	37	10010
LIN_5_cluster	LIN_5_cluster_number208	5f488e11677a5523c42469a4	ERR1616612	Backbone_F	37	10010
LIN_5_cluster	LIN_5_cluster_number209	5f49dfcd64435f38c9747e28	ERR1205076	Backbone_F	37	10010
LIN_5_cluster	LIN_5_cluster_number210	5f49a45cf87f396c5191eeca	ERR2397530	Backbone_F	37	10010
LIN_5_cluster	LIN_5_cluster_number211	5f48601864435f0cab74553c	ERR1415687	Backbone_F	37	10010
LIN_5_cluster	LIN_5_cluster_number212	5f48975e64435f8fec74596c	ERR1541362	Backbone_F	37	3693
LIN_5_cluster	LIN_5_cluster_number213	5f491fb6677a555f602474c2	ERR3712967	Backbone_F	37	3693
LIN_5_cluster	LIN_5_cluster_number214	5f495f1764435fd5b07473dc	SRR8174955	Backbone_F	37	3693
LIN_5_cluster	LIN_5_cluster_number215	5f47fd1d677a5528d9245e0d	SRR8753737	Backbone_F	37	3693
LIN_5_cluster	LIN_5_cluster_number216	5f482205677a556e8124610f	SRR10094559	Backbone_F	37	3736
LIN_5_cluster	LIN_5_cluster_number217	5f48f2eff87f39406b91e01c	ERR1541569	Backbone_F	37	10168
LIN_5_cluster	LIN_5_cluster_number218	5f47f608677a5529a9245da7	SRR10452807	Backbone_A	37	896
LIN_5_cluster	LIN_5_cluster_number219	5f4a1720f87f39360091f77f	SRR8175003	Backbone_A	37	896
LIN_5_cluster	LIN_5_cluster_number220	5f49281064435f68cf746e38	SRR5666505	Backbone_F	37	10348
LIN_5_cluster	LIN_5_cluster_number221	5f49e839f87f391d6a91f3ee	ERR1204843	Backbone_F	37	2867
LIN_5_cluster	LIN_5_cluster_number222	5f49d97e677a557db12483da	SRR1561299	Backbone_F	37	2867
LIN_5_cluster	LIN_5_cluster_number223	5f49b95af87f39571591f05b	SRR5385698	Backbone_F	37	2867
LIN_5_cluster	LIN_5_cluster_number224	5f486846677a55e40f2466c6	ERR3415960	Backbone_F	37	10787
LIN_5_cluster	LIN_5_cluster_number225	5f47c4f564435f35917446bd	SRR6958739	Backbone_F	37	2867
LIN_5_cluster	LIN_5_cluster_number226	5f47c1ca64435ff7a3744640	ERR3564475	Backbone_F	37	10413
LIN_5_cluster	LIN_5_cluster_number227	5f484b91f87f39bde691caef	SRR6505395	Backbone_F	37	10868
LIN_5_cluster	LIN_5_cluster_number228	5f48818bf87f394b1b91ce38	ERR3416065	Backbone_F	37	11670
LIN_5_cluster	LIN_5_cluster_number229	5f493646677a553bb42476f8	SRR6710016	Backbone_F	37	2167
LIN_5_cluster	LIN_5_cluster_number230	5f48f6f8677a55427c247175	ERR3416355	Backbone_A	11002	11801
LIN_5_cluster	LIN_5_cluster_number231	5f495d8f677a55f521247a2b	ERR3416003	Backbone_F	37	11678
LIN_5_cluster	LIN_5_cluster_number232	5f49cbf064435febcb747ca0	ERR1541444	Backbone_F	37	3753
LIN_5_cluster	LIN_5_cluster_number233	5f497bca677a55c2c8247cc6	ERR2397414	Backbone_F	37	3753
LIN_5_cluster	LIN_5_cluster_number234	5f4899c1677a55bc88246a61	SRR5467440	Backbone_F	37	3796
LIN_5_cluster	LIN_5_cluster_number235	5f49cdfa677a55169f248342	ERR3415965	Backbone_A	10928	11663
LIN_5_cluster	LIN_5_cluster_number236	5f48e973677a55b2a524702f	SRR999504	truncated	37	3796
LIN_5_cluster	LIN_5_cluster_number237	5f49e1eff87f39aaf891f37e	SRR10735800	Backbone_F	37	3796
LIN_5_cluster	LIN_5_cluster_number238	5f489fb764435f3c947459f2	SRR8174899	Backbone_F	37	3796
LIN_5_cluster	LIN_5_cluster_number239	5f495e4164435f89357473b4	SRR10006007	Backbone_F	37	3796
LIN_5_cluster	LIN_5_cluster_number240	5f48ed6e64435f3752746059	SRR8174958	Backbone_F	37	3796
LIN_5_cluster	LIN_5_cluster_number241	5f49a743677a55340624804c	SRR5806871	Backbone_F	37	3796
LIN_5_cluster	LIN_5_cluster_number242	5f488e1864435fd939745893	ERR1217031	Backbone_F	37	3796
LIN_5_cluster	LIN_5_cluster_number243	5f4ce3c664435f3b1974857d	ERR1374866	Backbone_F	37	3796
LIN_5_cluster	LIN_5_cluster_number244	5f498632f87f397fe991ece6	ERR1204828	Backbone_F	37	3796
LIN_5_cluster	LIN_5_cluster_number245	5f499e29f87f39b36b91ee26	ERR1204894	Backbone_F	37	3796
LIN_5_cluster	LIN_5_cluster_number246	5f4a2000f87f39508491f80d	SRR8054552	truncated	37	10197
LIN_5_cluster	LIN_5_cluster_number247	5f4862b864435f32e674558c	SRR10484689	Backbone_D2	14	14
LIN_5_cluster	LIN_5_cluster_number248	5f491882677a55b0442473ed	SRR10294981	Backbone_D2	11194	12071
LIN_5_cluster	LIN_5_cluster_number249	5f2d9213f7578a119ba38837	ERR4795872	Backbone_F	1198	1198
LIN_5_cluster	LIN_5_cluster_number250	5f48a1c264435f987a745a2c	ERR3416014	Backbone_F	1198	1198
LIN_5_cluster	LIN_5_cluster_number251	5f488ba5f87f39e73191d7c6	ERR3712482	Backbone_F	353	353
LIN_5_cluster	LIN_5_cluster_number252	5f49e158f87f39a21991f366	ERR486423	Backbone_F	353	353
LIN_5_cluster	LIN_5_cluster_number253	5f4914cd64435fdea7746c66	ERR2397570	Backbone_F	353	353
LIN_5_cluster	LIN_5_cluster_number254	5f48e247f87f390d3d91de96	ERR1541536	Backbone_F	353	353
LIN_5_cluster	LIN_5_cluster_number255	5f49be41f87f396c4991f081	ERR1374906	Backbone_F	353	353
LIN_5_cluster	LIN_5_cluster_number256	5f48d425f87f39778491dd5e	SRR3051260	Backbone_D2	14	14
LIN_5_cluster	LIN_5_cluster_number257	5f48a6faf87f39323f91d9da	ERR3416057	Backbone_D1	10945	11693
LIN_5_cluster	LIN_5_cluster_number258	5f48dc3af87f39836991dddd	ERR3416122	Backbone_D1	10940	11683
LIN_5_cluster	LIN_5_cluster_number259	5f48675f677a55491d2466b0	SRR1196839	Backbone_D2	14	14
LIN_5_cluster	LIN_5_cluster_number260	5f48b052f87f39f78391da87	SRR5513572	Backbone_D2	14	14
LIN_5_cluster	LIN_5_cluster_number261	5f49fda2f87f39824791f56e	ERR349756	Backbone_D2	14	14
LIN_5_cluster	LIN_5_cluster_number262	5f4870e4677a55d02e246795	SRR5714080	Backbone_D2	14	14
LIN_5_cluster	LIN_5_cluster_number263	5f49798064435fa4cd747639	ERR486274	Backbone_D2	14	14
LIN_5_cluster	LIN_5_cluster_number264	5f47e92d677a5549b8245c5b	SRR8174957	Backbone_D2	14	14
LIN_5_cluster	LIN_5_cluster_number265	5f49e2b8f87f39409191f387	ERR1216954	Backbone_D2	14	14
LIN_5_cluster	LIN_5_cluster_number266	5f47d122f87f39b83291c114	SRR5385796	Backbone_A	10970	11744
LIN_5_cluster	LIN_5_cluster_number267	5f48db5df87f3956a491ddcc	DRR065604	Backbone_D2	14	14
LIN_5_cluster	LIN_5_cluster_number268	5f49a07e677a5536ff247fbb	ERR2397408	Backbone_D2	14	14
LIN_5_cluster	LIN_5_cluster_number269	5f49a31ef87f3976f691ee98	ERR1541556	Backbone_D2	14	14
LIN_5_cluster	LIN_5_cluster_number270	5f498b6f64435f7d02747788	SRR3051159	Backbone_D2	14	14
LIN_5_cluster	LIN_5_cluster_number271	5f4865f5f87f3972e191cc71	ERR2797011	Backbone_D1	1878	1878
LIN_5_cluster	LIN_5_cluster_number272	5f494fc464435f8c01747247	ERR3416333	Backbone_A	10998	11795
LIN_5_cluster	LIN_5_cluster_number273	5f3a6c592ff7d24f9685caf6	ERR1852785	Backbone_D2	14	14
LIN_5_cluster	LIN_5_cluster_number274	5f4cb5f664435f949d748527	SRR6852551	Backbone_F	11037	11867
LIN_5_cluster	LIN_5_cluster_number275	5f487d5264435f5b75745769	SRR10377079	truncated	11387	12419
LIN_5_cluster	LIN_5_cluster_number276	5f486cec677a55444524674f	SRR5132450	Backbone_D2	14	14
LIN_5_cluster	LIN_5_cluster_number277	5f4878bc677a55932f24680d	ERR3416246	Backbone_D2	10966	11738
LIN_5_cluster	LIN_5_cluster_number278	5f492ea464435f9c9c746ef7	ERR1541540	Backbone_D2	14	14
LIN_5_cluster	LIN_5_cluster_number279	5f488b0264435f994c745874	SRR1561323	Backbone_D2	14	14
LIN_5_cluster	LIN_5_cluster_number280	5f49f1a2f87f39eadf91f48e	ERR1541263	Backbone_D1	1942	1942
LIN_5_cluster	LIN_5_cluster_number281	5f4893e4f87f39300f91d83f	ERR3416027	Backbone_F	10916	11647
LIN_5_cluster	LIN_5_cluster_number282	5f4921aef87f39139291e3f2	SRR5386364	Backbone_D2	14	14
LIN_5_cluster	LIN_5_cluster_number283	5f48df6a677a555d66246f6c	ERR3416362	Backbone_C	11003	11804
LIN_5_cluster	LIN_5_cluster_number284	5f47c3cf64435ff4b174469e	ERR2652668	Backbone_D2	14	14
LIN_5_cluster	LIN_5_cluster_number285	5f488997677a55e08d24693f	ERR1616701	Backbone_D2	14	14
LIN_5_cluster	LIN_5_cluster_number286	5f49fc63f87f39622791f558	ERR3416284	Backbone_D2	10956	11716
LIN_5_cluster	LIN_5_cluster_number287	5f496eb964435f5907747557	ERR3416153	Backbone_D2	10956	11716
LIN_5_cluster	LIN_5_cluster_number288	5f488996677a55ebe324693e	SRR7181964	Backbone_F	218	10146
LIN_5_cluster	LIN_5_cluster_number289	5f48d8d964435fb306745ed7	ERR1415704	Backbone_D2	218	218
LIN_5_cluster	LIN_5_cluster_number290	5f4987b664435f6e5574773a	ERR1415640	Backbone_D2	218	10138
LIN_5_cluster	LIN_5_cluster_number291	5f48c792677a552d3e246d77	ERR1205054	Backbone_D2	218	10138
LIN_5_cluster	LIN_5_cluster_number292	5f4914c7f87f390b5c91e299	SRR5973326	Backbone_D2	218	10138
LIN_5_cluster	LIN_5_cluster_number293	5f4888f8f87f3914d291d775	ERR3416080	Backbone_D2	14	14
LIN_5_cluster	LIN_5_cluster_number294	5f4a111464435f0a9874819b	SRR4046827	Backbone_D2	14	14
LIN_5_cluster	LIN_5_cluster_number295	5f47cd00677a55b3a5245a03	ERR1761485	Backbone_A	629	629
LIN_5_cluster	LIN_5_cluster_number296	5f48fba964435f12ec7461a9	ERR1415705	Backbone_A	629	10196
LIN_5_cluster	LIN_5_cluster_number297	5f49787964435f2012747629	SRR8738476	Backbone_A	629	10196
LIN_5_cluster	LIN_5_cluster_number298	5f4a171cf87f39544491f77b	ERR3415947	Backbone_A	629	10196
LIN_5_cluster	LIN_5_cluster_number299	5f4941fdf87f395eed91e711	ERR3416289	Backbone_A	629	10196
LIN_5_cluster	LIN_5_cluster_number300	5f497634f87f3952e691eb9a	SRR5886497	Backbone_D2	14	14
LIN_5_cluster	LIN_5_cluster_number301	5f49cd55677a551c87248320	ERR1541314	Backbone_A	3676	3676
LIN_5_cluster	LIN_5_cluster_number302	5f49763af87f39a4c491eb9f	ERR2397424	Backbone_D2	14	14
LIN_5_cluster	LIN_5_cluster_number303	5f486f3064435fd427745666	ERR3416403	Backbone_A	1962	1962
LIN_5_cluster	LIN_5_cluster_number304	5f49a4eb677a55c600248006	ERR3416276	Backbone_A	1962	1962
LIN_5_cluster	LIN_5_cluster_number305	5f48d2e364435ffe3a745e62	SRR1656168	Backbone_F	3601	3601
LIN_5_cluster	LIN_5_cluster_number306	5f488fe3677a559f8c2469cf	ERR3416334	Backbone_A	1401	10265
LIN_5_cluster	LIN_5_cluster_number307	5f49444164435f1b6d747143	ERR1216996	Backbone_F	301	301
LIN_5_cluster	LIN_5_cluster_number308	5f49f69c677a5534332485ce	ERR1217422	Backbone_B	1401	1401
LIN_5_cluster	LIN_5_cluster_number309	5f495d89f87f393ac091e995	ERR486292	Backbone_B	3186	3186
LIN_5_cluster	LIN_5_cluster_number310	5f4a037e64435f49bc7480c0	ERR2397564	Backbone_B	661	661
LIN_5_cluster	LIN_5_cluster_number311	5f4a0fa8f87f39600c91f708	SRR6959180	truncated	661	661
LIN_5_cluster	LIN_5_cluster_number312	5f47d998f87f39706b91c1db	ERR1415522	Backbone_F	661	661
LIN_5_cluster	LIN_5_cluster_number313	5f49c675f87f396ad291f140	ERR1217295	Backbone_F	661	661
LIN_5_cluster	LIN_5_cluster_number314	5f4a1a69677a5555da248864	ERR1218773	Backbone_F	661	661
LIN_5_cluster	LIN_5_cluster_number315	5f4947bd677a55cfd7247864	ERR2397558	Backbone_F	661	661
LIN_5_cluster	LIN_5_cluster_number316	5f4880c5677a5525df2468a9	ERR1334543	Backbone_F	661	661
LIN_5_cluster	LIN_5_cluster_number317	5f3a6c592ff7d211da85cb15	ERR1852818	Backbone_F	661	661
LIN_5_cluster	LIN_5_cluster_number318	5f49acc7677a553bcb2480a0	ERR1082406	Backbone_F	661	661
LIN_5_cluster	LIN_5_cluster_number319	5f49b41d64435f6e97747a9b	SRR5973364	Backbone_F	661	661
LIN_5_cluster	LIN_5_cluster_number320	5f48ee37f87f39741091dfad	ERR3416400	Backbone_F	661	661
LIN_5_cluster	LIN_5_cluster_number321	5f4809ff64435f15f7744e7a	SRR10294993	Backbone_A	661	661
LIN_5_cluster	LIN_5_cluster_number322	5f47f600f87f39905f91c49d	ERR2397465	Backbone_F	661	661
LIN_5_cluster	LIN_5_cluster_number323	5f4908eff87f395ac991e1cf	ERR1205041	Backbone_F	661	661
LIN_5_cluster	LIN_5_cluster_number324	5f496f87677a55016e247bdf	ERR1217212	Backbone_F	661	661
LIN_5_cluster	LIN_5_cluster_number325	5f49163264435f4904746c82	ERR1204967	Backbone_F	661	661
LIN_5_cluster	LIN_5_cluster_number326	5f490e32f87f39f5e191e249	ERR3416397	Backbone_F	661	10003
LIN_5_cluster	LIN_5_cluster_number327	5f49d807677a5560202483c3	ERR3416152	Backbone_F	661	10980
LIN_5_cluster	LIN_5_cluster_number328	5f49078ef87f393cff91e1bb	ERR1795998	Backbone_F	661	10057
LIN_5_cluster	LIN_5_cluster_number329	5f49a3bdf87f393aa891eeb2	ERR3416167	Backbone_F	661	11720
LIN_5_cluster	LIN_5_cluster_number330	5f47f8c8677a5545d9245dd0	ERR1228367	Backbone_F	661	10263
LIN_5_cluster	LIN_5_cluster_number331	5f48c083677a550671246cf5	SRR10491535	Backbone_F	789	10210
LIN_5_cluster	LIN_5_cluster_number332	5f2d9213f7578a25daa387d7	ERR4795589	Backbone_C	789	789
LIN_5_cluster	LIN_5_cluster_number333	5f497d79f87f39098891ec27	ERR3416253	Backbone_C	789	11768
LIN_5_cluster	LIN_5_cluster_number334	5f48602564435ff1c1745548	ERR474525	Backbone_C	874	874
LIN_5_cluster	LIN_5_cluster_number335	5f494eacf87f39cc2891e823	ERR2397537	Backbone_C	874	874
LIN_5_cluster	LIN_5_cluster_number336	5f47e1a0f87f3913c191c2bd	SRR2724091	Backbone_C	525	525
LIN_5_cluster	LIN_5_cluster_number337	5f47d40364435fd9bc7447d7	ERR349806	Backbone_C	1	1
LIN_5_cluster	LIN_5_cluster_number338	5f489629f87f397c6791d85a	SRR10484690	Backbone_C	1	1
LIN_5_cluster	LIN_5_cluster_number339	5f4926a9677a55f759247575	ERR3415940	Backbone_C	1	1
LIN_5_cluster	LIN_5_cluster_number340	5f49bacf64435f9139747b34	ERR3416319	Backbone_C	1	1
LIN_5_cluster	LIN_5_cluster_number341	5f494964f87f39f80291e79d	ERR1218759	Backbone_C	1	656
LIN_5_cluster	LIN_5_cluster_number342	5f47cc78f87f394ba591c0d9	SRR5386490	Backbone_C	1	656
LIN_5_cluster	LIN_5_cluster_number343	5f480ff264435f182e744ef0	DRR124989	Backbone_C	1	656
LIN_5_cluster	LIN_5_cluster_number344	5f47c99264435fe00174470a	ERR2397579	Backbone_F	1	10064
LIN_5_cluster	LIN_5_cluster_number345	5f49753164435f66747475e6	ERR3712592	Backbone_E	6	10611
LIN_5_cluster	LIN_5_cluster_number346	5f49fc70f87f39d6d191f55e	ERR1216961	Backbone_E	6	10246
LIN_5_cluster	LIN_5_cluster_number347	5f47c799f87f3976a691c081	ERR1541494	Backbone_E	6	10162
LIN_5_cluster	LIN_5_cluster_number348	5f49fe3f677a556446248664	SRR6710015	Backbone_E	6	299
LIN_5_cluster	LIN_5_cluster_number349	5f49293ef87f395f9091e4c0	SRR8054571	Backbone_E	6	299
LIN_5_cluster	LIN_5_cluster_number350	5f48be7a64435ffbd4745cc3	ERR1216967	Backbone_E	6	6
LIN_5_cluster	LIN_5_cluster_number351	5f4965a364435f1419747497	ERR1216973	Backbone_E	6	6
LIN_5_cluster	LIN_5_cluster_number352	5f490167f87f39225591e130	ERR1204971	Backbone_E	6	6
LIN_5_cluster	LIN_5_cluster_number353	5f486ad6677a55255e246715	ERR1795964	Backbone_E	6	6
LIN_5_cluster	LIN_5_cluster_number354	5f48c5a8f87f39e5f991dc5c	ERR1289701	Backbone_E	6	6
LIN_5_cluster	LIN_5_cluster_number355	5f48ebb4677a55b103247075	ERR1289738	Backbone_E	6	6
LIN_5_cluster	LIN_5_cluster_number356	5f49e7a864435f8bb7747ec1	SRR5943333	Backbone_A	6	3812
LIN_5_cluster	LIN_5_cluster_number357	5f492de564435f7cfa746eec	ERR2397440	Backbone_E	540	540
LIN_5_cluster	LIN_5_cluster_number358	5f49def864435f1df9747e10	ERR3416303	Backbone_C	540	11691
LIN_5_cluster	LIN_5_cluster_number359	5f49fed1677a55a937248670	ERR3416049	Backbone_C	540	11691
LIN_5_cluster	LIN_5_cluster_number360	5f47dfa9f87f391cd091c28b	ERR775664	Backbone_E	540	540
LIN_5_cluster	LIN_5_cluster_number361	5f48e498677a558a90246fca	ERR2673211	Backbone_E	540	10092
LIN_5_cluster	LIN_5_cluster_number362	5f485ea8677a555b792465ce	ERR3416324	Backbone_E	540	504
LIN_5_cluster	LIN_5_cluster_number363	5f487e2064435f1a4974577e	ERR486387	Backbone_E	5	5
LIN_5_cluster	LIN_5_cluster_number364	5f4a0c6d677a55de0624874e	SRR2098751	Backbone_E	5	5
LIN_5_cluster	LIN_5_cluster_number365	5f48cf2864435fb2d9745e16	ERR1514952	Backbone_E	5	5
LIN_5_cluster	LIN_5_cluster_number366	5f49703af87f392d9c91eb28	ERR1218566	Backbone_D2	14	995
LIN_5_cluster	LIN_5_cluster_number367	5f489c1f677a55780d246ab2	SRR5513504	Backbone_A	34	10139
LIN_5_cluster	LIN_5_cluster_number368	5f49f06d677a557703248538	SRR5687278	Backbone_A	4	4
LIN_5_cluster	LIN_5_cluster_number369	5f49fd96f87f392fe191f564	SRR8175025	Backbone_A	4	10235
LIN_5_cluster	LIN_5_cluster_number370	5f4a26dcf87f390eef91f88c	DRR199191	Backbone_A	4	10235
LIN_5_cluster	LIN_5_cluster_number371	5f498c0964435fcba87477a3	SRR9616013	Backbone_A	4	10127
LIN_5_cluster	LIN_5_cluster_number372	5f49d20df87f3975ee91f213	ERR1204837	Backbone_D2	14	995
LIN_5_cluster	LIN_5_cluster_number373	5f48668e64435f686f7455d4	ERR486326	Backbone_D2	34	1967
LIN_5_cluster	LIN_5_cluster_number374	5f48fd1864435f630c7461d0	ERR1415492	Backbone_A	35	3667
LIN_5_cluster	LIN_5_cluster_number375	5f49cb55f87f39a12b91f196	SRR3051142	Backbone_D2	35	35
LIN_5_cluster	LIN_5_cluster_number376	5f4ce4b3677a556782248b90	ERR1415556	Backbone_D2	35	35
LIN_5_cluster	LIN_5_cluster_number377	5f49228264435f7d91746da0	ERR1217476	truncated	35	35
LIN_5_cluster	LIN_5_cluster_number378	5f4860c1677a557693246613	ERR1204932	Backbone_D2	35	35
LIN_5_cluster	LIN_5_cluster_number379	5f495848f87f399b9c91e8e2	ERR1289740	Backbone_D2	35	35
LIN_5_cluster	LIN_5_cluster_number380	5f49631664435f7fcc747457	ERR1289810	Backbone_D2	35	35
LIN_5_cluster	LIN_5_cluster_number381	5f4869ac677a5573982466ec	ERR1228179	Backbone_D2	35	35
LIN_5_cluster	LIN_5_cluster_number382	5f49584df87f39db8491e8e6	ERR1289803	Backbone_D2	35	35
LIN_5_cluster	LIN_5_cluster_number383	5f47f9f2f87f39d12991c4ed	ERR1415574	Backbone_D2	35	35
LIN_5_cluster	LIN_5_cluster_number384	5f48ccf5f87f39adb891dcf3	ERR1541411	Backbone_D2	35	35
LIN_5_cluster	LIN_5_cluster_number385	5f49e39a64435fbac2747e89	SRR11402688	Backbone_D2	35	35
LIN_5_cluster	LIN_5_cluster_number386	5f48a8f364435f5235745aea	ERR1541292	Backbone_D2	35	35
LIN_5_cluster	LIN_5_cluster_number387	5f4a081b64435f876f74810f	ERR1374924	Backbone_D2	35	35
LIN_5_cluster	LIN_5_cluster_number388	5f49c670f87f3934c091f13c	ERR2397504	Backbone_D2	35	35
LIN_5_cluster	LIN_5_cluster_number389	5f496c6664435ff6f274750e	ERR1204952	Backbone_D2	35	35
LIN_5_cluster	LIN_5_cluster_number390	5f48e49e677a55f282246fd0	ERR1374994	Backbone_A	35	35
LIN_5_cluster	LIN_5_cluster_number391	5f47d53ef87f39492291c181	SRR9858855	Backbone_D2	35	35
LIN_5_cluster	LIN_5_cluster_number392	5f49a8e4f87f39744c91ef2b	ERR486410	Backbone_D2	35	35
LIN_5_cluster	LIN_5_cluster_number393	5f49901e64435f00c97477e3	SRR1196798	Backbone_D2	35	35
LIN_5_cluster	LIN_5_cluster_number394	5f49f93e677a55ef3a2485f6	ERR1217342	Backbone_D2	35	35
LIN_5_cluster	LIN_5_cluster_number395	5f49e973677a55cb1624848a	ERR1541342	Backbone_D2	35	35
LIN_5_cluster	LIN_5_cluster_number396	5f49b58c677a5574b724815e	ERR486401	Backbone_D2	35	35
LIN_5_cluster	LIN_5_cluster_number397	5f486e49677a55a751246765	ERR3416227	Backbone_D2	35	35
LIN_5_cluster	LIN_5_cluster_number398	5f499aa4677a55c65a247f25	ERR2397511	Backbone_D2	35	35
LIN_5_cluster	LIN_5_cluster_number399	5f49eab464435f0522747f1e	ERR486311	Backbone_D2	35	35
LIN_5_cluster	LIN_5_cluster_number400	5f49159ef87f39f2c291e2b1	ERR1415673	Backbone_D2	35	35
LIN_5_cluster	LIN_5_cluster_number401	5f48c6aa677a551b18246d5f	ERR486780	Backbone_D2	35	35
LIN_5_cluster	LIN_5_cluster_number402	5f4a0397677a5552912486dc	SRR5973332	Backbone_D2	35	35
LIN_5_cluster	LIN_5_cluster_number403	5f49f49cf87f39b8a091f4ca	SRR10490441	Backbone_D2	35	35
LIN_5_cluster	LIN_5_cluster_number404	5f49f12064435f0a27747f8b	SRR11046284	Backbone_D2	35	35
LIN_5_cluster	LIN_5_cluster_number405	5f49ada364435f32ed7479ed	ERR1541571	Backbone_D2	35	35
LIN_5_cluster	LIN_5_cluster_number406	5f49615d64435f3e73747429	SRR6958764	Backbone_D2	35	35
LIN_5_cluster	LIN_5_cluster_number407	5f48f4b864435ff0ba74611f	SRR3051238	Backbone_D2	35	35
LIN_5_cluster	LIN_5_cluster_number408	5f4892f664435f67557458f5	SRR12233489	Backbone_D2	35	35
LIN_5_cluster	LIN_5_cluster_number409	5f4878c5677a550a9b246811	ERR3416185	Backbone_D2	35	35
LIN_5_cluster	LIN_5_cluster_number410	5f480390f87f397ddf91c5ba	ERR314415	Backbone_D2	35	35
LIN_5_cluster	LIN_5_cluster_number411	5f48e647f87f393c3091df02	ERR1334482	Backbone_D2	35	35
LIN_5_cluster	LIN_5_cluster_number412	5f48954064435fab5074592f	ERR3416123	Backbone_D2	35	35
LIN_5_cluster	LIN_5_cluster_number413	5f47d08064435fde5a744784	ERR1204872	Backbone_F	35	10000
LIN_5_cluster	LIN_5_cluster_number414	5f47c635f87f395ba891c06a	ERR2397556	Backbone_D2	34	592
LIN_5_cluster	LIN_5_cluster_number415	5f47cc77677a556aac2459f9	ERR2619089	Backbone_D2	34	592
LIN_5_cluster	LIN_5_cluster_number416	5f47d5d864435fb3f2744818	SRR12233553	Backbone_D2	34	592
LIN_5_cluster	LIN_5_cluster_number417	5f48a8f7f87f39148991d9ef	SRR5082365	Backbone_D2	34	592
LIN_5_cluster	LIN_5_cluster_number418	5f495360677a553ea1247962	SRR3051241	Backbone_F	34	34
LIN_5_cluster	LIN_5_cluster_number419	5f490866f87f39623091e1c9	SRR8174956	Backbone_D2	35	10089
LIN_5_cluster	LIN_5_cluster_number420	5f49e7b264435fabeb747ecb	ERR1289830	Backbone_F	34	34
LIN_5_cluster	LIN_5_cluster_number421	5f4ce43664435f45527485d9	SRR1180860	Backbone_F	34	10140
LIN_5_cluster	LIN_5_cluster_number422	5f47dd25677a5563f9245b57	ERR2397521	Backbone_D2	35	10220
LIN_5_cluster	LIN_5_cluster_number423	5f48fb0cf87f39322891e0b1	SRR1655724	Backbone_F	34	10247
LIN_5_cluster	LIN_5_cluster_number424	5f498558677a5531b0247d6d	SRR4115184	Backbone_F	34	10247
LIN_5_cluster	LIN_5_cluster_number425	5f498e1a677a554af0247e0b	ERR1205043	Backbone_F	34	10179
LIN_5_cluster	LIN_5_cluster_number426	5f490e38677a556e7f2472ff	ERR474551	Backbone_D2	35	785
LIN_5_cluster	LIN_5_cluster_number427	5f495bd3f87f392eb891e95d	ERR2397574	Backbone_F	34	3592
LIN_5_cluster	LIN_5_cluster_number428	5f49a15ef87f394a2091ee73	ERR474504	Backbone_E	34	10009
LIN_5_cluster	LIN_5_cluster_number429	5f48b450f87f39aafc91dac5	ERR3564458	Backbone_D2	35	10386
LIN_5_cluster	LIN_5_cluster_number430	5f495d90677a55f435247a2c	ERR486505	Backbone_F	34	10214
LIN_5_cluster	LIN_5_cluster_number431	5f49b03f64435f411e747a19	SRR2127646	Backbone_D2	3625	3625
LIN_5_cluster	LIN_5_cluster_number432	5f49b416f87f3973f491eff1	ERR3416220	Backbone_F	34	11734
LIN_5_cluster	LIN_5_cluster_number433	5f486aec677a552b85246728	ERR3416135	Backbone_F	34	11712
LIN_5_cluster	LIN_5_cluster_number434	5f4950a0677a55a4c6247916	ERR3416011	Backbone_D2	34	11650
LIN_5_cluster	LIN_5_cluster_number435	5f4930ca64435f2dde746f40	ERR3416309	Backbone_D2	34	11631
LIN_5_cluster	LIN_5_cluster_number436	5f4a13b164435f687f7481c2	SRR2098785	Backbone_A	34	11637
LIN_5_cluster	LIN_5_cluster_number437	5f4950b2677a552c6424791f	SRR6710027	Backbone_D2	34	10236
LIN_5_cluster	LIN_5_cluster_number438	5f48eaf2677a551cc9247067	ERR486465	Backbone_D2	34	10236
LIN_5_cluster	LIN_5_cluster_number439	5f49a15164435fcf74747933	ERR1334686	Backbone_F	34	1454
LIN_5_cluster	LIN_5_cluster_number440	5f48befbf87f39254a91dbb6	SRR9333731	Backbone_F	34	1454
LIN_5_cluster	LIN_5_cluster_number441	5f2d9213f7578a44eca387e0	ERR4795590	Backbone_B	29	1271
LIN_5_cluster	LIN_5_cluster_number442	5f48fe8df87f396ae791e0dd	SRR8452434	Backbone_B	29	1271
LIN_5_cluster	LIN_5_cluster_number443	5f494124f87f39dfee91e6fe	ERR486289	Backbone_B	29	29
LIN_5_cluster	LIN_5_cluster_number444	5f4ce55bf87f39ff0891ff30	SRR3051251	Backbone_B	29	193
LIN_5_cluster	LIN_5_cluster_number445	5f489aaff87f390feb91d899	ERR1795982	Backbone_B	29	29
LIN_5_cluster	LIN_5_cluster_number446	5f49855af87f39c4b291ecd5	ERR1334510	Backbone_B	29	29
LIN_5_cluster	LIN_5_cluster_number447	5f4a0df4677a55066d24877b	ERR1541442	Backbone_B	29	711
LIN_5_cluster	LIN_5_cluster_number448	5f47fbec64435fa8b1744d3b	ERR2397529	Backbone_B	29	711
LIN_5_cluster	LIN_5_cluster_number449	5f49b61bf87f391ade91f019	ERR486510	truncated	29	711
LIN_5_cluster	LIN_5_cluster_number450	5f49fac1677a557dd824862e	ERR257640	Backbone_B	29	711
LIN_5_cluster	LIN_5_cluster_number451	5f48df75677a558070246f71	ERR486417	Backbone_B	29	711
LIN_5_cluster	LIN_5_cluster_number452	5f485c4f64435f189774550d	ERR2303442	Backbone_B	29	711
LIN_5_cluster	LIN_5_cluster_number453	5f49077c64435fda9d7462a1	ERR2397540	Backbone_B	29	711
LIN_5_cluster	LIN_5_cluster_number454	5f4ce4dd677a55a31e248bb5	ERR3416349	Backbone_B	29	711
LIN_5_cluster	LIN_5_cluster_number455	5f49139e64435f6cff746c42	ERR775631	Backbone_B	29	711
LIN_5_cluster	LIN_5_cluster_number456	5f49a5ba677a552447248019	ERR349815	Backbone_B	29	711
LIN_5_cluster	LIN_5_cluster_number457	5f48ec92677a55227524709e	ERR1334722	Backbone_B	29	10193
LIN_5_cluster	LIN_5_cluster_number458	5f49281364435f07bf746e3c	ERR486302	Backbone_B	29	10193
LIN_5_cluster	LIN_5_cluster_number459	5f47d98af87f39daa791c1c9	ERR1334590	Backbone_B	29	10193
LIN_5_cluster	LIN_5_cluster_number460	5f493eb0677a556b352477de	ERR486781	Backbone_B	29	29
LIN_5_cluster	LIN_5_cluster_number461	5f49ac29677a558d00248088	SRR5082464	Backbone_B	29	29
LIN_5_cluster	LIN_5_cluster_number462	5f494cc464435fd0d77471ff	ERR2796907	Backbone_B	29	29
LIN_5_cluster	LIN_5_cluster_number463	5f49d81164435fae2f747d83	SRR12283289	Backbone_B	29	29
LIN_5_cluster	LIN_5_cluster_number464	5f486185f87f397ea491cc4e	SRR10905947	Backbone_B	29	10977
LIN_5_cluster	LIN_5_cluster_number465	5f47d5de64435f02df74481d	SRR1196681	Backbone_B	29	10110
LIN_5_cluster	LIN_5_cluster_number466	5f48974cf87f39ce5c91d866	ERR486419	Backbone_B	29	10142
LIN_5_cluster	LIN_5_cluster_number467	5f4945b364435f9c04747171	ERR1216987	Backbone_B	29	10142
LIN_5_cluster	LIN_5_cluster_number468	5f489aac677a5580cc246a93	ERR349820	Backbone_B	29	10208
LIN_5_cluster	LIN_5_cluster_number469	5f48ded364435f18bf745f7f	SRR3051144	Backbone_B	29	10208
LIN_5_cluster	LIN_5_cluster_number470	5f49b41964435ff13e747a99	ERR775644	Backbone_B	29	10208
LIN_5_cluster	LIN_5_cluster_number471	5f48a1d964435f1f13745a40	ERR1217311	Backbone_B	29	985
LIN_5_cluster	LIN_5_cluster_number472	5f48fc45f87f396b8691e0c1	ERR486514	Backbone_B	29	985
LIN_5_cluster	LIN_5_cluster_number473	5f49f32264435f460e747fa9	ERR1541520	Backbone_B	29	985
LIN_5_cluster	LIN_5_cluster_number474	5f49260af87f39f61491e485	ERR486415	Backbone_B	465	465
LIN_5_cluster	LIN_5_cluster_number475	5f47e31f64435f7dda744b94	SRR1656081	Backbone_F	34	10062
LIN_5_cluster	LIN_5_cluster_number476	5f49acc364435f11dd7479dc	SRR4115191	Backbone_F	34	10062
LIN_5_cluster	LIN_5_cluster_number477	5f493263f87f39ccc991e590	ERR1514955	Backbone_F	34	643
LIN_5_cluster	LIN_5_cluster_number478	5f47c584677a553eca245959	ERR775640	Backbone_F	278	278
LIN_5_cluster	LIN_5_cluster_number479	5f4944d9677a554b2124782a	ERR1289855	Backbone_F	278	278
LIN_5_cluster	LIN_5_cluster_number480	5f4899dd677a552628246a85	ERR1289813	Backbone_F	278	278
LIN_5_cluster	LIN_5_cluster_number481	5f49bfcc64435fd106747bbe	SRR1655544	Backbone_F	278	278
LIN_5_cluster	LIN_5_cluster_number482	5f48e850f87f3936c691df36	ERR474552	Backbone_A	10015	10047
LIN_5_cluster	LIN_5_cluster_number483	5f47eca7f87f39233191c3c9	SRR11772937	Backbone_A	10015	10047
LIN_5_cluster	LIN_5_cluster_number484	5f48c8f9677a5570d2246d89	SRR11725266	Backbone_A	10015	10047
LIN_5_cluster	LIN_5_cluster_number485	5f487e19f87f39355391ce1f	ERR3564466	Backbone_A	3752	3752
LIN_5_cluster	LIN_5_cluster_number486	5f48d137677a55bcf5246e5c	ERR2397518	Backbone_A	1076	1076
LIN_5_cluster	LIN_5_cluster_number487	5f49d812677a552e782483c8	ERR1217025	Backbone_A	1307	1307
LIN_5_cluster	LIN_5_cluster_number488	5f47f712f87f39b3c891c4ab	ERR1514858	Backbone_A	230	230
LIN_5_cluster	LIN_5_cluster_number489	5f4956a6677a55f49424799a	ERR1228297	Backbone_A	230	230
LIN_5_cluster	LIN_5_cluster_number490	5f49e8ea64435f1438747ef4	SRR9734788	Backbone_A	1583	1583
LIN_5_cluster	LIN_5_cluster_number491	5f49a4e864435f0ef674797b	ERR1217035	Backbone_C	48	48
LIN_5_cluster	LIN_5_cluster_number492	5f490aac64435f92757462cf	ERR486407	Backbone_C	48	48
LIN_5_cluster	LIN_5_cluster_number493	5f48aa61677a55d16a246b59	SRR4302289	Backbone_C	48	48
LIN_5_cluster	LIN_5_cluster_number494	5f48bac9f87f39002d91db4c	SRR5093489	Backbone_C	48	48
LIN_5_cluster	LIN_5_cluster_number495	5f49c75c677a55a686248286	ERR1289798	Backbone_C	48	48
LIN_5_cluster	LIN_5_cluster_number496	5f3a6c592ff7d2fd6a85cb00	ERR1852795	Backbone_C	48	48
LIN_5_cluster	LIN_5_cluster_number497	5f48668764435ff3287455cd	ERR1351673	Backbone_C	48	48
LIN_5_cluster	LIN_5_cluster_number498	5f48efbb64435f3e2f7460b1	ERR486460	Backbone_C	48	48
LIN_5_cluster	LIN_5_cluster_number499	5f47f9eef87f39c17a91c4e9	SRR6793845	Backbone_C	48	48
LIN_5_cluster	LIN_5_cluster_number500	5f49607f64435fe06b747404	SRR5514223	Backbone_C	48	48
LIN_5_cluster	LIN_5_cluster_number501	5f48827c677a5585c82468d4	ERR775536	Backbone_C	48	48
LIN_5_cluster	LIN_5_cluster_number502	5f48834c64435ff64c7457f5	ERR2796917	Backbone_C	48	48
LIN_5_cluster	LIN_5_cluster_number503	5f4ce410f87f39761591fea3	SRR2127385	truncated	1411	1411
LIN_5_cluster	LIN_5_cluster_number504	5f49e512f87f391d5891f3c2	ERR1796045	Backbone_F	3022	3022
LIN_5_cluster	LIN_5_cluster_number505	5f497b45f87f390c5191ec02	ERR1205020	Backbone_F	3022	3665
LIN_5_cluster	LIN_5_cluster_number506	5f494b5f677a556cf42478ce	DRR157202	Backbone_A	1245	1245
LIN_5_cluster	LIN_5_cluster_number507	5f497b33677a5549ea247cb6	ERR2397482	Backbone_F	3596	3596
LIN_5_cluster	LIN_5_cluster_number508	5f499c5b677a55ffcb247f56	ERR2397459	Backbone_D2	3600	3600
LIN_5_cluster	LIN_5_cluster_number509	5f48b387677a553e9f246c21	ERR775653	Backbone_A	442	442
LIN_5_cluster	LIN_5_cluster_number510	5f49163464435f5405746c86	SRR7174188	Backbone_A	442	377
LIN_5_cluster	LIN_5_cluster_number511	5f4959d2f87f39735991e91d	ERR2397463	Backbone_A	659	659
LIN_5_cluster	LIN_5_cluster_number512	5f49d212f87f392d9d91f217	ERR1218775	Backbone_C	3172	3172
LIN_5_cluster	LIN_5_cluster_number513	5f3a6c592ff7d23ab885cb30	ERR1852845	Backbone_F	485	10155
LIN_5_cluster	LIN_5_cluster_number514	5f3a6c592ff7d236a485cbaf	ERR1852972	Backbone_F	485	485
LIN_5_cluster	LIN_5_cluster_number515	5f48b10864435f5966745ba0	ERR1514866	Backbone_F	485	485
LIN_5_cluster	LIN_5_cluster_number516	5f4987a764435f132074772d	ERR1514982	Backbone_F	45	10251
LIN_5_cluster	LIN_5_cluster_number517	5f49923c64435f6ec674781d	SRR8738479	Backbone_D2	45	10262
LIN_5_cluster	LIN_5_cluster_number518	5f47f71964435f15d2744cdc	ERR2619092	Backbone_D2	45	10262
LIN_5_cluster	LIN_5_cluster_number519	5f49da21f87f39255b91f2ac	ERR3713111	Backbone_F	45	1207
LIN_5_cluster	LIN_5_cluster_number520	5f486fb9677a5592e5246782	SRR5514205	Backbone_F	45	1418
LIN_5_cluster	LIN_5_cluster_number521	5f49f48d64435f0178747fc8	ERR3415984	Backbone_A	45	11669
LIN_5_cluster	LIN_5_cluster_number522	5f49cb51f87f39e49091f194	ERR1415683	Backbone_F	45	10091
LIN_5_cluster	LIN_5_cluster_number523	5f4862c664435fa787745598	ERR1204878	Backbone_F	45	3649
LIN_5_cluster	LIN_5_cluster_number524	5f49608c64435f36e6747410	ERR1217110	Backbone_F	45	4064
LIN_5_cluster	LIN_5_cluster_number525	5f490996677a551bf42472cb	SRR4017837	Backbone_F	45	10241
LIN_5_cluster	LIN_5_cluster_number526	5f49f52164435f99bb747fd2	ERR2796923	Backbone_A	45	2719
LIN_5_cluster	LIN_5_cluster_number527	5f48bfe1f87f398a0491dbd3	SRR5943489	Backbone_A	45	2719
LIN_5_cluster	LIN_5_cluster_number528	5f47fb5b677a55c7fa245df1	ERR486763	Backbone_F	45	45
LIN_5_cluster	LIN_5_cluster_number529	5f4ce3fb64435f84247485a8	ERR1374876	Backbone_F	45	45
LIN_5_cluster	LIN_5_cluster_number530	5f48618264435ff43b745554	SRR3051106	Backbone_F	45	45
LIN_5_cluster	LIN_5_cluster_number531	5f47becf677a55b9032458d3	ERR2797010	Backbone_F	45	45
LIN_5_cluster	LIN_5_cluster_number532	5f49ce97f87f39c4c291f1b0	SRR5514084	Backbone_F	45	45
LIN_5_cluster	LIN_5_cluster_number533	5f48f08ef87f39d78991dfdf	SRR5513533	Backbone_F	45	45
LIN_5_cluster	LIN_5_cluster_number534	5f49847df87f3925e191ecbb	ERR3416325	Backbone_F	45	45
LIN_5_cluster	LIN_5_cluster_number535	5f4a1cd2677a55c41c248898	ERR349785	Backbone_F	45	45
LIN_5_cluster	LIN_5_cluster_number536	5f48ad16f87f390fc491da39	SRR8174946	Backbone_F	45	45
LIN_5_cluster	LIN_5_cluster_number537	5f495b4c64435f5f6f74737f	ERR304793	Backbone_F	45	45
LIN_5_cluster	LIN_5_cluster_number538	5f489b7864435f0f177459ac	ERR775517	Backbone_F	45	45
LIN_5_cluster	LIN_5_cluster_number539	5f48dc4564435f5e51745f52	ERR1217225	Backbone_F	45	45
LIN_5_cluster	LIN_5_cluster_number540	5f486c45677a556ff924673b	ERR1616634	Backbone_F	45	45
LIN_5_cluster	LIN_5_cluster_number541	5f48f58ef87f39f14691e054	SRR2098685	Backbone_F	45	45
LIN_5_cluster	LIN_5_cluster_number542	5f49d4e964435fa804747d45	ERR1217395	Backbone_F	45	45
LIN_5_cluster	LIN_5_cluster_number543	5f488419f87f3984c691ce66	ERR1217190	Backbone_F	45	45
LIN_5_cluster	LIN_5_cluster_number544	5f49e1df64435f8a89747e53	SRR5513519	Backbone_F	45	10184
LIN_5_cluster	LIN_5_cluster_number545	5f48457ef87f3963f791ca71	SRR10295060	Backbone_A	3249	3249
LIN_5_cluster	LIN_5_cluster_number546	5f4890c4f87f39671491d808	SRR1561319	Backbone_F	228	228
LIN_5_cluster	LIN_5_cluster_number547	5f48f90af87f39d7dc91e07f	ERR1217085	Backbone_A	873	873
LIN_5_cluster	LIN_5_cluster_number548	5f47ee24677a55615f245cf0	SRR1582903	Backbone_A	873	873
LIN_5_cluster	LIN_5_cluster_number549	5f48415a64435f5a897452a6	ERR1616353	Backbone_A	873	873
LIN_5_cluster	LIN_5_cluster_number550	5f47d1b8f87f39774991c135	SRR10444514	Backbone_A	873	873
LIN_5_cluster	LIN_5_cluster_number551	5f48c8fa677a559ede246d8a	ERR3415942	Backbone_A	873	873
LIN_5_cluster	LIN_5_cluster_number552	5f492ec0677a5585fb247649	ERR3416036	Backbone_A	873	873
LIN_5_cluster	LIN_5_cluster_number553	5f49a65c677a55874d248036	SRR7588843	Backbone_F	228	228
LIN_5_cluster	LIN_5_cluster_number554	5f49535564435fa9be7472d9	ERR1217385	Backbone_A	3658	3658
LIN_5_cluster	LIN_5_cluster_number555	5f4a0009f87f392d8e91f5b8	ERR1216999	Backbone_C	3642	3642
LIN_5_cluster	LIN_5_cluster_number556	5f48d73c677a551c6e246ee6	ERR1217227	Backbone_F	221	221
LIN_5_cluster	LIN_5_cluster_number557	5f49a284f87f3910a191ee7e	ERR1515003	Backbone_F	221	221
LIN_5_cluster	LIN_5_cluster_number558	5f49765064435fceb7747600	ERR486459	Backbone_F	221	221
LIN_5_cluster	LIN_5_cluster_number559	5f495857f87f3914a391e8ed	ERR1217100	Backbone_F	221	168
LIN_5_cluster	LIN_5_cluster_number560	5f4a192464435f44bf748258	ERR257679	Backbone_F	54	54
LIN_5_cluster	LIN_5_cluster_number561	5f486b8164435f9202745623	ERR486408	Backbone_F	54	54
LIN_5_cluster	LIN_5_cluster_number562	5f481aaa64435f37c3744fd4	SRR7137903	Backbone_F	54	54
LIN_5_cluster	LIN_5_cluster_number563	5f489e5af87f39a12591d8fb	SRR6710184	Backbone_F	54	54
LIN_5_cluster	LIN_5_cluster_number564	5f4933a5f87f396ce791e5d4	ERR1204848	Backbone_D2	1801	1801
LIN_5_cluster	LIN_5_cluster_number565	5f48bb6764435f735d745c6c	ERR1216991	Backbone_D2	1333	1333
LIN_5_cluster	LIN_5_cluster_number566	5f48f581677a55253e24713e	ERR1217028	Backbone_D2	1333	3643
LIN_5_cluster	LIN_5_cluster_number567	5f49accf677a5567722480a7	ERR1204947	Backbone_D2	1333	10144
LIN_5_cluster	LIN_5_cluster_number568	5f47d495f87f39f9bc91c166	ERR1217245	Backbone_D2	2791	2791
LIN_5_cluster	LIN_5_cluster_number569	5f48982164435fda77745976	ERR3416159	Backbone_A	14	11719
LIN_5_cluster	LIN_5_cluster_number570	5f48b70ff87f3949ac91daf0	ERR1228178	Backbone_D2	310	310
LIN_5_cluster	LIN_5_cluster_number571	5f492f4d677a555e7824765e	ERR3416351	Backbone_D2	310	310
LIN_5_cluster	LIN_5_cluster_number572	5f48adc564435f64b2745b3d	ERR2397495	Backbone_D2	2434	2434
LIN_5_cluster	LIN_5_cluster_number573	5f496de0677a552791247bc9	ERR1415569	Backbone_C	915	915
LIN_5_cluster	LIN_5_cluster_number574	5f47c8bef87f39597691c096	ERR1415573	Backbone_B	915	915
LIN_5_cluster	LIN_5_cluster_number575	5f49e714f87f3953ea91f3d3	DRR120588	Backbone_C	915	915
LIN_5_cluster	LIN_5_cluster_number576	5f49f77ef87f395d7991f50a	SRR1655610	Backbone_F	2333	2333
LIN_5_cluster	LIN_5_cluster_number577	5f486774f87f39dcd391cca5	ERR2397501	Backbone_D1	2557	2557
LIN_5_cluster	LIN_5_cluster_number578	5f48c796677a55ea96246d79	ERR1216992	Backbone_A	3641	3641
LIN_5_cluster	LIN_5_cluster_number579	5f49359ef87f39c23c91e5f2	ERR1415539	truncated	461	10034
LIN_5_cluster	LIN_5_cluster_number580	5f49744564435f83e87475b6	ERR1204933	Backbone_F	461	10174
LIN_5_cluster	LIN_5_cluster_number581	5f4a1a6a64435f6427748275	ERR1217399	Backbone_D2	461	10121
LIN_5_cluster	LIN_5_cluster_number582	5f4946adf87f39375391e78c	SRR1656004	Backbone_A	461	461
LIN_5_cluster	LIN_5_cluster_number583	5f4874a9f87f3972fc91cd94	SRR6710149	Backbone_A	461	461
LIN_5_cluster	LIN_5_cluster_number584	5f49f52e64435f98cb747fd8	ERR1204991	Backbone_A	461	461
LIN_5_cluster	LIN_5_cluster_number585	5f47c82c677a553093245999	ERR1217418	Backbone_D2	461	461
LIN_5_cluster	LIN_5_cluster_number586	5f4a238064435ffd71748323	ERR1375002	Backbone_F	461	3683
LIN_5_cluster	LIN_5_cluster_number587	5f49e46c64435fc468747e9f	ERR486430	Backbone_D2	188	188
LIN_5_cluster	LIN_5_cluster_number588	5f495cc1f87f39e05391e98a	SRR5467408	Backbone_D2	188	188
LIN_5_cluster	LIN_5_cluster_number589	5f47f962f87f39fe3191c4d5	ERR3402829	Backbone_D2	188	188
LIN_5_cluster	LIN_5_cluster_number590	5f488e1d64435f6346745897	ERR1541538	Backbone_F	188	10002
LIN_5_cluster	LIN_5_cluster_number591	5f49f3fa677a559c2f24859c	SRR9924645	Backbone_F	188	10527
LIN_5_cluster	LIN_5_cluster_number592	5f48f4b664435fb66874611e	ERR1981103	Backbone_D2	3181	3181
LIN_5_cluster	LIN_5_cluster_number593	5f48befe64435f12e6745cca	SRR8174933	Backbone_D2	471	471
LIN_5_cluster	LIN_5_cluster_number594	5f486c3ff87f39b2b591ccde	ERR486756	Backbone_A	133	133
LIN_5_cluster	LIN_5_cluster_number595	5f4990f464435f24f17477ee	ERR3712716	Backbone_A	133	133
LIN_5_cluster	LIN_5_cluster_number596	5f497be4677a554c32247cdd	ERR3416162	Backbone_A	133	133
LIN_5_cluster	LIN_5_cluster_number597	5f49484f677a55cb2024787c	ERR1217101	Backbone_A	133	133
LIN_5_cluster	LIN_5_cluster_number598	5f4923f3f87f39019b91e449	SRR3051100	Backbone_A	133	133
LIN_5_cluster	LIN_5_cluster_number599	5f49b2ef677a55826724812c	SRR8174997	Backbone_A	133	10031
LIN_5_cluster	LIN_5_cluster_number600	5f49142064435f11b7746c4d	SRR4302180	Backbone_A	133	10031
LIN_5_cluster	LIN_5_cluster_number601	5f49f3f864435f40dd747fbc	ERR1217320	Backbone_A	133	10207
LIN_5_cluster	LIN_5_cluster_number602	5f49b57ff87f39017591effd	ERR1415630	Backbone_A	133	566
LIN_5_cluster	LIN_5_cluster_number603	5f49992864435f07597478b1	SRR10160927	Backbone_A	420	420
LIN_5_cluster	LIN_5_cluster_number604	5f49ae3af87f3997a991efa6	SRR12233461	Backbone_A	420	420
LIN_5_cluster	LIN_5_cluster_number605	5f4a187f64435f6fd6748235	ERR2397575	Backbone_A	420	420
LIN_5_cluster	LIN_5_cluster_number606	5f49de69f87f39449191f30b	ERR1334496	Backbone_A	420	420
LIN_5_cluster	LIN_5_cluster_number607	5f490240f87f3949eb91e146	ERR1541425	Backbone_A	420	420
LIN_5_cluster	LIN_5_cluster_number608	5f49efe864435fd5ff747f65	SRR5513570	Backbone_A	420	420
LIN_5_cluster	LIN_5_cluster_number609	5f487ba964435fba7e745734	ERR1217197	Backbone_F	3155	3155
LIN_5_cluster	LIN_5_cluster_number610	5f47c59864435f85847446cd	ERR775490	Backbone_F	38	38
LIN_5_cluster	LIN_5_cluster_number611	5f48aefc677a55a867246bbd	ERR1217158	Backbone_F	38	38
LIN_5_cluster	LIN_5_cluster_number612	5f48dc4264435f69f0745f4f	SRR4245474	Backbone_F	38	38
LIN_5_cluster	LIN_5_cluster_number613	5f48549ff87f393c7791cb6d	SRR10295021	Backbone_F	38	38
LIN_5_cluster	LIN_5_cluster_number614	5f49e390f87f39249091f395	ERR486291	Backbone_F	38	776
LIN_5_cluster	LIN_5_cluster_number615	5f485150f87f394fd091cb23	ERR1616359	Backbone_F	38	10683
LIN_5_cluster	LIN_5_cluster_number616	5f487d4964435f3d7a745761	ERR1541324	Backbone_F	2442	2442
LIN_5_cluster	LIN_5_cluster_number617	5f49dcf8f87f3968bb91f2d8	ERR3416369	Backbone_F	2442	2442
LIN_5_cluster	LIN_5_cluster_number618	5f496d4c64435f56b5747530	ERR3416338	Backbone_F	1419	1419
LIN_5_cluster	LIN_5_cluster_number619	5f4987b464435f77fe747739	ERR486517	Backbone_D2	3164	3164
LIN_5_cluster	LIN_5_cluster_number620	5f49d36af87f39636991f243	ERR1217387	Backbone_D2	180	180
LIN_5_cluster	LIN_5_cluster_number621	5f497265f87f393a3091eb6b	ERR1374882	Backbone_D2	889	889
LIN_5_cluster	LIN_5_cluster_number622	5f4a02a7677a55b2012486b9	ERR1334711	Backbone_A	2428	10001
LIN_5_cluster	LIN_5_cluster_number623	5f4a111b677a554cba2487b6	ERR1228229	Backbone_D2	889	889
LIN_5_cluster	LIN_5_cluster_number624	5f49919764435f36cb747806	ERR1204969	Backbone_A	2428	2428
LIN_5_cluster	LIN_5_cluster_number625	5f4ce3e7f87f39737a91fe92	ERR1415471	Backbone_A	1408	1408
LIN_5_cluster	LIN_5_cluster_number626	5f47c597f87f397fdf91c05a	ERR985164	Backbone_A	277	10006
LIN_5_cluster	LIN_5_cluster_number627	5f48b99064435fd0b8745c33	ERR1334715	Backbone_A	277	277
LIN_5_cluster	LIN_5_cluster_number628	5f499e2764435f468c747901	ERR2397515	Backbone_A	277	277
LIN_5_cluster	LIN_5_cluster_number629	5f49d2dcf87f39f44a91f22b	SRR1561236	Backbone_A	277	277
LIN_5_cluster	LIN_5_cluster_number630	5f47e68b64435f0b1f744bb4	ERR3416295	Backbone_A	277	10463
LIN_5_cluster	LIN_5_cluster_number631	5f2d9213f7578a93aca388ca	ERR4795714	Backbone_D2	378	378
LIN_5_cluster	LIN_5_cluster_number632	5f485e1ef87f39807491cc21	ERR1191578	Backbone_F	1890	1890
LIN_5_cluster	LIN_5_cluster_number633	5f48398c64435f3b707451f1	SRR2598972	Backbone_F	147	147
LIN_5_cluster	LIN_5_cluster_number634	5f48b522f87f3900ab91dad8	ERR2397480	Backbone_F	147	147
LIN_5_cluster	LIN_5_cluster_number635	5f47fd28f87f391eb491c527	ERR1289771	Backbone_F	147	147
LIN_5_cluster	LIN_5_cluster_number636	5f4a0c86677a556f22248759	SRR6037655	Backbone_F	147	147
LIN_5_cluster	LIN_5_cluster_number637	5f47c9a2f87f39430991c0b6	SRR10452805	Backbone_F	147	147
LIN_5_cluster	LIN_5_cluster_number638	5f48ce8c677a55b1ad246dfd	ERR349777	Backbone_F	147	147
LIN_5_cluster	LIN_5_cluster_number639	5f49fe3ef87f392ded91f583	SRR5409272	Backbone_F	147	147
LIN_5_cluster	LIN_5_cluster_number640	5f47c453677a55673624593b	SRR9858963	Backbone_F	147	147
LIN_5_cluster	LIN_5_cluster_number641	5f48d385677a5509e3246e92	SRR8885606	Backbone_F	147	147
LIN_5_cluster	LIN_5_cluster_number642	5f480834677a55236f245eeb	SRR10295015	Backbone_F	147	147
LIN_5_cluster	LIN_5_cluster_number643	5f48b1d8f87f39353e91dab0	SRR11356417	Backbone_F	147	147
LIN_5_cluster	LIN_5_cluster_number644	5f4888ec64435f56a0745846	DRR076966	Backbone_F	147	147
LIN_5_cluster	LIN_5_cluster_number645	5f47d37564435f9e357447c5	ERR1761495	Backbone_F	147	147
LIN_5_cluster	LIN_5_cluster_number646	5f492ae2677a55b1ec2475d3	SRR2724093	Backbone_F	147	147
LIN_5_cluster	LIN_5_cluster_number647	5f4906e2f87f3917be91e1a5	SRR5886493	Backbone_F	147	147
LIN_5_cluster	LIN_5_cluster_number648	5f4ce4c2677a55a631248b9e	SRR6480142	Backbone_F	147	147
LIN_5_cluster	LIN_5_cluster_number649	5f490850677a557370247293	SRR10058605	Backbone_F	147	147
LIN_5_cluster	LIN_5_cluster_number650	5f494692f87f3914d991e774	SRR6958795	Backbone_F	147	147
LIN_5_cluster	LIN_5_cluster_number651	5f48e319f87f39ac5291deb1	SRR10376999	Backbone_F	147	10568
LIN_5_cluster	LIN_5_cluster_number652	5f491fa9677a55bfe82474bc	ERR1205063	Backbone_D2	1709	1709
LIN_5_cluster	LIN_5_cluster_number653	5f48e975f87f39542a91df66	ERR1216955	Backbone_A	867	867
LIN_5_cluster	LIN_5_cluster_number654	5f4919bb64435f3908746d05	ERR3416398	Backbone_A	867	867
LIN_5_cluster	LIN_5_cluster_number655	5f481e2264435f3589744ff9	SRR10295062	Backbone_A	867	867
LIN_5_cluster	LIN_5_cluster_number656	5f486c4f677a558d46246740	ERR1217120	Backbone_F	337	10180
LIN_5_cluster	LIN_5_cluster_number657	5f49bd87677a5554da2481f7	SRR4036796	Backbone_A	1944	1944
LIN_5_cluster	LIN_5_cluster_number658	5f494376677a55ba6d247816	ERR3416393	Backbone_B	443	443
LIN_5_cluster	LIN_5_cluster_number659	5f4880cf677a553de62468b5	ERR3416300	Backbone_B	443	443
LIN_5_cluster	LIN_5_cluster_number660	5f49bf1f64435f7472747b9e	SRR1561304	Backbone_A	1944	1944
LIN_5_cluster	LIN_5_cluster_number661	5f4a19ce677a554c15248857	SRR6958732	Backbone_C	1037	1037
LIN_5_cluster	LIN_5_cluster_number662	5f498635f87f39129691ece9	ERR3416050	Backbone_A	1037	10536
LIN_5_cluster	LIN_5_cluster_number663	5f48c1e064435ff274745d03	SRR5467428	truncated	1746	1746
LIN_5_cluster	LIN_5_cluster_number664	5f48ebb3677a55e001247073	ERR474494	Backbone_D2	1686	1686
LIN_5_cluster	LIN_5_cluster_number665	5f49f31b677a552b2124858a	ERR1334604	Backbone_A	2513	2513
LIN_5_cluster	LIN_5_cluster_number666	5f48b523677a5585b3246c48	ERR1289805	Backbone_A	3645	3645
LIN_5_cluster	LIN_5_cluster_number667	5f488b93677a559e6624695c	ERR775531	Backbone_A	397	397
LIN_5_cluster	LIN_5_cluster_number668	5f4860b8f87f391fb191cc44	ERR1334636	Backbone_A	397	397
LIN_5_cluster	LIN_5_cluster_number669	5f49522364435f06507472c0	ERR3416404	Backbone_A	397	397
LIN_5_cluster	LIN_5_cluster_number670	5f48724e677a55c12c2467bc	SRR8174923	Backbone_A	397	397
LIN_5_cluster	LIN_5_cluster_number671	5f488c8164435f6b7274588a	ERR3416405	Backbone_A	397	397
LIN_5_cluster	LIN_5_cluster_number672	5f47e11664435f49c1744b71	ERR1216268	Backbone_F	3014	3014
LIN_5_cluster	LIN_5_cluster_number673	5f48619ef87f39b6be91cc59	ERR775507	Backbone_D2	493	3806
LIN_5_cluster	LIN_5_cluster_number674	5f4a0de1677a551e6724876b	SRR5132451	Backbone_D2	493	493
LIN_5_cluster	LIN_5_cluster_number675	5f483482677a55a15c246281	SRR10094538	Backbone_F	337	337
LIN_5_cluster	LIN_5_cluster_number676	5f490993677a55392f2472c9	ERR1217233	Backbone_B	784	784
LIN_5_cluster	LIN_5_cluster_number677	5f48e1bbf87f39eb7191de86	ERR1228214	Backbone_D2	3661	3661
LIN_5_cluster	LIN_5_cluster_number678	5f4a17fe677a55965a24882d	ERR3713122	Backbone_B	784	784
LIN_5_cluster	LIN_5_cluster_number679	5f48d206677a5540ad246e67	ERR2397569	Backbone_B	784	784
LIN_5_cluster	LIN_5_cluster_number680	5f49b4f064435fb75c747aae	ERR486412	Backbone_A	70	70
LIN_5_cluster	LIN_5_cluster_number681	5f490c27f87f39d55e91e224	ERR1514906	Backbone_A	70	70
LIN_5_cluster	LIN_5_cluster_number682	5f48d416f87f39920591dd56	SRR1196763	Backbone_A	70	70
LIN_5_cluster	LIN_5_cluster_number683	5f496d4764435fa37174752e	ERR486757	Backbone_A	70	70
LIN_5_cluster	LIN_5_cluster_number684	5f47ddf6677a555d29245b66	SRR1655441	Backbone_A	70	70
LIN_5_cluster	LIN_5_cluster_number685	5f47ee29677a552ee5245cf3	ERR486392	Backbone_E	70	10234
LIN_5_cluster	LIN_5_cluster_number686	5f493dbe64435f291b747077	ERR1217229	Backbone_C	104	104
LIN_5_cluster	LIN_5_cluster_number687	5f497ca6f87f39f73291ec1c	ERR1334703	Backbone_C	104	104
LIN_5_cluster	LIN_5_cluster_number688	5f482b7764435ff3e67450ec	ERR1616351	Backbone_C	104	104
LIN_5_cluster	LIN_5_cluster_number689	5f48fd0b64435f83757461be	ERR1795975	Backbone_C	3017	3017
LIN_5_cluster	LIN_5_cluster_number690	5f492ddcf87f3968db91e516	SRR1582861	Backbone_A	244	10051
LIN_5_cluster	LIN_5_cluster_number691	5f488ec2f87f39a85391d7ed	SRR1561337	truncated	244	10860
LIN_5_cluster	LIN_5_cluster_number692	5f49891e64435f4f2e747759	ERR1514929	Backbone_A	999	999
LIN_5_cluster	LIN_5_cluster_number693	5f47ddfff87f39270191c261	SRR1180733	Backbone_A	678	678
LIN_5_cluster	LIN_5_cluster_number694	5f487f8e677a55787f246879	ERR1375017	Backbone_A	678	678
LIN_5_cluster	LIN_5_cluster_number695	5f48d09b677a559412246e41	SRR9858901	Backbone_A	502	502
LIN_5_cluster	LIN_5_cluster_number696	5f488a2a677a551e77246950	ERR3416336	Backbone_A	502	502
LIN_5_cluster	LIN_5_cluster_number697	5f4866a164435f29017455e3	ERR2397452	Backbone_A	502	502
LIN_5_cluster	LIN_5_cluster_number698	5f48f24964435fc2237460cb	ERR1374947	Backbone_A	502	502
LIN_5_cluster	LIN_5_cluster_number699	5f4996f164435fb39e747877	ERR486366	Backbone_A	502	3715
LIN_5_cluster	LIN_5_cluster_number700	5f49b2e4677a552a08248128	ERR1541546	Backbone_F	152	152
LIN_5_cluster	LIN_5_cluster_number701	5f492eb2677a55073124763c	ERR1514882	Backbone_F	152	152
LIN_5_cluster	LIN_5_cluster_number702	5f47c007f87f39f25491c02f	ERR349852	Backbone_F	152	10275
LIN_5_cluster	LIN_5_cluster_number703	5f48fff4f87f39ef2b91e0f7	ERR3416392	Backbone_F	152	11860
LIN_5_cluster	LIN_5_cluster_number704	5f48ea43f87f3940ae91df77	ERR349846	Backbone_F	152	10275
LIN_5_cluster	LIN_5_cluster_number705	5f2d9213f7578abfc4a38b44	ERR4635273	Backbone_F	152	10275
LIN_5_cluster	LIN_5_cluster_number706	5f48cf2af87f39656d91dd13	ERR3416280	Backbone_F	152	10275
LIN_5_cluster	LIN_5_cluster_number707	5f47e04164435f6aaf744b5c	ERR1334731	Backbone_F	152	3395
LIN_5_cluster	LIN_5_cluster_number708	5f47c4fe64435fad647446c1	ERR486284	Backbone_F	152	10096
LIN_5_cluster	LIN_5_cluster_number709	5f4808d7f87f39c19d91c626	SRR7899091	Backbone_C	152	10070
LIN_5_cluster	LIN_5_cluster_number710	5f4983e4677a55dc29247d43	SRR1561213	Backbone_C	152	10070
LIN_5_cluster	LIN_5_cluster_number711	5f49a44f64435fad6d74796f	ERR3416155	Backbone_C	152	10106
LIN_5_cluster	LIN_5_cluster_number712	5f4926a4677a552feb24756f	ERR3416191	Backbone_A	152	105
LIN_5_cluster	LIN_5_cluster_number713	5f4a2099677a556c0a2488d3	SRR1180886	Backbone_A	152	105
LIN_5_cluster	LIN_5_cluster_number714	5f49f5b9677a55eb322485af	ERR1541461	Backbone_A	152	105
LIN_5_cluster	LIN_5_cluster_number715	5f486777677a55c0812466bb	ERR1541293	Backbone_A	152	105
LIN_5_cluster	LIN_5_cluster_number716	5f483e84f87f391c6b91c9e8	SRR6505362	Backbone_F	152	10867
LIN_5_cluster	LIN_5_cluster_number717	5f48f661f87f39533391e060	DRR198064	Backbone_F	152	11220
LIN_5_cluster	LIN_5_cluster_number718	5f48af00f87f39040b91da83	ERR1289760	Backbone_F	17	3651
LIN_5_cluster	LIN_5_cluster_number719	5f487ba064435f0a0a74572c	ERR1217468	Backbone_D1	17	10209
LIN_5_cluster	LIN_5_cluster_number720	5f48bc2764435f3c78745c7a	ERR3416386	Backbone_D2	111	1741
LIN_5_cluster	LIN_5_cluster_number721	5f4906ebf87f39c37991e1a9	ERR1541317	Backbone_F	17	3651
LIN_5_cluster	LIN_5_cluster_number722	5f48b86a677a55ccba246c84	ERR1334475	Backbone_D2	111	111
LIN_5_cluster	LIN_5_cluster_number723	5f4a13c464435f1ee37481d3	ERR486404	Backbone_D2	111	111
LIN_5_cluster	LIN_5_cluster_number724	5f486ceef87f394c6191cd02	ERR474493	Backbone_D2	111	111
LIN_5_cluster	LIN_5_cluster_number725	5f4a156b677a558eae24880a	ERR1541455	Backbone_D2	111	111
LIN_5_cluster	LIN_5_cluster_number726	5f3a6c592ff7d215ee85caf0	ERR1852779	Backbone_D2	111	111
LIN_5_cluster	LIN_5_cluster_number727	5f47d37964435f76707447c9	ERR3402938	Backbone_D2	111	111
LIN_5_cluster	LIN_5_cluster_number728	5f497bdb677a555f53247cd5	ERR3415939	Backbone_D2	111	111
LIN_5_cluster	LIN_5_cluster_number729	5f4999c664435f01db7478c0	ERR3416156	Backbone_D2	111	111
LIN_5_cluster	LIN_5_cluster_number730	5f49e8e7f87f39c57891f411	SRR5082366	Backbone_D2	111	111
LIN_5_cluster	LIN_5_cluster_number731	5f497037f87f39514091eb24	ERR3416224	Backbone_D2	111	111
LIN_5_cluster	LIN_5_cluster_number732	5f4983e0677a55a514247d3f	ERR3416236	Backbone_D2	111	111
LIN_5_cluster	LIN_5_cluster_number733	5f49413264435f72c47470dc	ERR3416272	Backbone_D2	111	111
LIN_5_cluster	LIN_5_cluster_number734	5f495da0677a55b765247a36	ERR2397550	Backbone_D2	111	111
LIN_5_cluster	LIN_5_cluster_number735	5f4983f1677a55cb82247d4e	SRR5973260	Backbone_D2	111	111
LIN_5_cluster	LIN_5_cluster_number736	5f48e32a64435feac0745fc1	ERR1217371	Backbone_D2	111	111
LIN_5_cluster	LIN_5_cluster_number737	5f49b8ce677a55a9262481a2	SRR9734678	Backbone_D1	17	1123
LIN_5_cluster	LIN_5_cluster_number738	5f490538677a55326b24725e	ERR1541542	Backbone_D2	111	10271
LIN_5_cluster	LIN_5_cluster_number739	5f48ce9e64435fea59745e0e	SRR10444511	Backbone_E	17	1123
LIN_5_cluster	LIN_5_cluster_number740	5f49e972f87f3973d591f418	ERR2397487	Backbone_E	17	1123
LIN_5_cluster	LIN_5_cluster_number741	5f47e9db677a55f6c4245c97	SRR6958797	truncated	17	1123
LIN_5_cluster	LIN_5_cluster_number742	5f493811677a55ea5e247723	ERR3164779	Backbone_D1	17	1123
LIN_5_cluster	LIN_5_cluster_number743	5f49dd0464435f0cd6747dff	ERR1217206	Backbone_D1	17	1123
LIN_5_cluster	LIN_5_cluster_number744	5f48603064435f437a745551	SRR2098790	Backbone_D1	17	1123
LIN_5_cluster	LIN_5_cluster_number745	5f48babff87f393ca591db48	ERR2397485	Backbone_D1	17	1123
LIN_5_cluster	LIN_5_cluster_number746	5f49607bf87f390a8491e9c8	ERR3416264	Backbone_E	17	1123
LIN_5_cluster	LIN_5_cluster_number747	5f498560677a550c98247d74	ERR4019893	Backbone_E	17	1123
LIN_5_cluster	LIN_5_cluster_number748	5f4992c3f87f396c2c91edba	ERR3416048	Backbone_E	17	1123
LIN_5_cluster	LIN_5_cluster_number749	5f48c6b1f87f396dd091dc66	SRR4115183	Backbone_E	17	1123
LIN_5_cluster	LIN_5_cluster_number750	5f49dfd7f87f39367891f331	ERR3416178	Backbone_F	17	1123
LIN_5_cluster	LIN_5_cluster_number751	5f49f3f2f87f3955ac91f4ab	ERR1334434	Backbone_D1	17	1123
LIN_5_cluster	LIN_5_cluster_number752	5f488268f87f39337b91ce48	ERR1541407	Backbone_D1	17	1123
LIN_5_cluster	LIN_5_cluster_number753	5f491c8d677a5578e8247481	ERR1217236	Backbone_F	17	3651
LIN_5_cluster	LIN_5_cluster_number754	5f49a4f264435f6ed474797f	SRR1159093	Backbone_D1	17	10104
LIN_5_cluster	LIN_5_cluster_number755	5f49daaa677a55f7742483ea	ERR1334598	Backbone_F	17	3651
LIN_5_cluster	LIN_5_cluster_number756	5f2d9213f7578a3f07a3886f	ERR4795516	Backbone_F	17	3651
LIN_5_cluster	LIN_5_cluster_number757	5f489752f87f395e4991d86b	SRR5514083	Backbone_D1	17	10098
LIN_5_cluster	LIN_5_cluster_number758	5f493b3664435f199e747025	ERR1216985	Backbone_D1	17	10218
LIN_5_cluster	LIN_5_cluster_number759	5f49e3a064435f0614747e8e	ERR3416187	Backbone_D1	17	10218
LIN_5_cluster	LIN_5_cluster_number760	5f3a6c592ff7d21d3585cafa	ERR1852789	Backbone_D1	17	10218
LIN_5_cluster	LIN_5_cluster_number761	5f49ed02f87f39738091f446	ERR3416184	Backbone_F	17	10218
LIN_5_cluster	LIN_5_cluster_number762	5f48f6fd64435f579f74613b	ERR1541430	Backbone_F	17	20
LIN_5_cluster	LIN_5_cluster_number763	5f4862bc64435ff39c745590	ERR1204974	Backbone_D1	17	10129
LIN_5_cluster	LIN_5_cluster_number764	5f49c8c1677a550df024829f	ERR486305	Backbone_F	17	20
LIN_5_cluster	LIN_5_cluster_number765	5f489fba64435f76267459f5	SRR5943221	Backbone_F	17	10199
LIN_5_cluster	LIN_5_cluster_number766	5f48d816677a550614246f07	SRR4115197	Backbone_F	17	20
LIN_5_cluster	LIN_5_cluster_number767	5f487b9d64435f8920745729	SRR8054567	Backbone_F	17	20
LIN_5_cluster	LIN_5_cluster_number768	5f4817cf677a55b952246003	ERR1616455	Backbone_F	17	20
LIN_5_cluster	LIN_5_cluster_number769	5f499aa2677a55588d247f23	ERR2303433	Backbone_F	17	20
LIN_5_cluster	LIN_5_cluster_number770	5f4a20a4677a5543432488dd	SRR5082370	Backbone_F	17	20
LIN_5_cluster	LIN_5_cluster_number771	5f4944d764435f21ca74715d	ERR1289840	Backbone_F	17	20
LIN_5_cluster	LIN_5_cluster_number772	5f48802464435fbac77457be	SRR5514216	Backbone_F	17	20
LIN_5_cluster	LIN_5_cluster_number773	5f4944e264435f56d4747162	ERR1217299	Backbone_F	17	20
LIN_5_cluster	LIN_5_cluster_number774	5f49834e64435f74537476f6	ERR1204919	Backbone_F	17	20
LIN_5_cluster	LIN_5_cluster_number775	5f4a1b9e64435f623d74828c	ERR2397547	truncated	17	20
LIN_5_cluster	LIN_5_cluster_number776	5f49c82c64435f85ce747c5b	ERR349799	Backbone_F	17	20
LIN_5_cluster	LIN_5_cluster_number777	5f48a8f864435f6a38745aed	ERR1514865	Backbone_F	17	20
LIN_5_cluster	LIN_5_cluster_number778	5f48683564435f836b7455e7	ERR1217278	Backbone_F	17	20
LIN_5_cluster	LIN_5_cluster_number779	5f48bfd3f87f39bf0091dbc7	ERR1415744	Backbone_F	17	10128
LIN_5_cluster	LIN_5_cluster_number780	5f48756df87f39ad7091cda1	SRR8174919	Backbone_F	17	10128
LIN_5_cluster	LIN_5_cluster_number781	5f49d69464435ff68e747d72	SRR10127126	Backbone_F	17	10128
LIN_5_cluster	LIN_5_cluster_number782	5f499f04677a555a6f247f99	ERR1216975	Backbone_F	17	20
LIN_5_cluster	LIN_5_cluster_number783	5f482eb8f87f3977f691c926	SRR6505409	Backbone_F	17	20
LIN_5_cluster	LIN_5_cluster_number784	5f4944e1f87f39042d91e74e	ERR1216959	Backbone_B	17	17
LIN_5_cluster	LIN_5_cluster_number785	5f48a570677a555d31246b08	ERR486427	Backbone_B	17	17
LIN_5_cluster	LIN_5_cluster_number786	5f487324f87f3920b491cd63	ERR1204959	Backbone_B	17	17
LIN_5_cluster	LIN_5_cluster_number787	5f488a2c64435f572474585f	SRR1196793	Backbone_B	17	17
LIN_5_cluster	LIN_5_cluster_number788	5f487496f87f390e5391cd8b	SRR10127116	Backbone_B	17	17
LIN_5_cluster	LIN_5_cluster_number789	5f488e0f64435f84c774588b	SRR9858793	Backbone_B	17	17
LIN_5_cluster	LIN_5_cluster_number790	5f4871cef87f3975ed91cd51	SRR8071992	Backbone_B	17	17
LIN_5_cluster	LIN_5_cluster_number791	5f4a171ef87f391e1491f77e	SRR5514219	Backbone_B	17	17
LIN_5_cluster	LIN_5_cluster_number792	5f4862b464435f2d46745588	SRR5513620	Backbone_B	17	17
LIN_5_cluster	LIN_5_cluster_number793	5f4986dd677a556238247d97	SRR5513563	Backbone_B	17	17
LIN_5_cluster	LIN_5_cluster_number794	5f47d7c6677a554240245ae4	ERR2525416	Backbone_B	17	17
LIN_5_cluster	LIN_5_cluster_number795	5f4a12e164435f99fd7481b5	ERR1217150	Backbone_B	17	17
LIN_5_cluster	LIN_5_cluster_number796	5f4865ea677a55f1d62466a0	ERR497024	Backbone_B	17	17
LIN_5_cluster	LIN_5_cluster_number797	5f4886b9677a55e3e9246904	ERR2303445	Backbone_B	17	17
LIN_5_cluster	LIN_5_cluster_number798	5f47e278f87f39d85991c2e1	SRR2724113	Backbone_B	17	17
LIN_5_cluster	LIN_5_cluster_number799	5f48e115f87f39cb4891de5f	SRR3051208	Backbone_B	17	17
LIN_5_cluster	LIN_5_cluster_number800	5f499cfff87f393a2591ee10	SRR2724129	Backbone_B	17	17
LIN_5_cluster	LIN_5_cluster_number801	5f48eadff87f394a6191df8b	DRR065580	Backbone_B	17	17
LIN_5_cluster	LIN_5_cluster_number802	5f486600f87f393eb291cc7a	ERR486399	Backbone_B	17	17
LIN_5_cluster	LIN_5_cluster_number803	5f488ff0677a55405d2469d5	ERR3771723	Backbone_B	17	17
LIN_5_cluster	LIN_5_cluster_number804	5f49cd61677a5515c4248330	ERR474479	Backbone_B	17	17
LIN_5_cluster	LIN_5_cluster_number805	5f4833d964435f0f70745194	DRR124979	Backbone_B	17	17
LIN_5_cluster	LIN_5_cluster_number806	5f49776764435f752c747616	ERR1541499	Backbone_B	17	17
LIN_5_cluster	LIN_5_cluster_number807	5f486faff87f39b13591cd1f	ERR486343	Backbone_B	17	17
LIN_5_cluster	LIN_5_cluster_number808	5f48d658677a5569d6246ec7	ERR3518911	Backbone_B	17	17
LIN_5_cluster	LIN_5_cluster_number809	5f485d81f87f39eefe91cc0c	ERR1228404	Backbone_B	17	17
LIN_5_cluster	LIN_5_cluster_number810	5f3a6c592ff7d271cc85cb72	ERR1852911	Backbone_B	17	17
LIN_5_cluster	LIN_5_cluster_number811	5f4a1cc1677a5596b5248891	ERR1217280	Backbone_F	17	20
LIN_5_cluster	LIN_5_cluster_number812	5f491a4f677a5535f9247426	ERR1415458	Backbone_D1	17	10018
LIN_5_cluster	LIN_5_cluster_number813	5f48dc3464435fc378745f43	SRR1561212	Backbone_F	17	20
LIN_5_cluster	LIN_5_cluster_number814	5f481333f87f39644691c70d	ERR1813605	Backbone_F	17	20
LIN_5_cluster	LIN_5_cluster_number815	5f49b4eb64435f85c7747aaa	ERR1216266	Backbone_F	17	20
LIN_5_cluster	LIN_5_cluster_number816	5f48c2c3f87f39c58991dc2f	SRR1561307	Backbone_F	17	20
LIN_5_cluster	LIN_5_cluster_number817	5f49e39ff87f395d6491f39c	ERR3402924	Backbone_D1	17	422
LIN_5_cluster	LIN_5_cluster_number818	5f48354e64435f94047451b8	ERR1616336	Backbone_D1	17	422
LIN_5_cluster	LIN_5_cluster_number819	5f49bb6664435fa91c747b45	ERR349816	Backbone_D1	17	422
LIN_5_cluster	LIN_5_cluster_number820	5f48aa67f87f3923d891da10	ERR1795949	Backbone_F	17	20
LIN_5_cluster	LIN_5_cluster_number821	5f47ffc4677a5501a2245e5c	ERR298788	Backbone_D1	17	16
LIN_5_cluster	LIN_5_cluster_number822	5f48775f677a55656e2467f0	ERR3416004	Backbone_F	17	20
LIN_5_cluster	LIN_5_cluster_number823	5f49cc88677a5515f0248309	SRR3996262	Backbone_F	17	10126
LIN_5_cluster	LIN_5_cluster_number824	5f49ec2e677a5578932484eb	ERR486788	Backbone_E	17	3703
LIN_5_cluster	LIN_5_cluster_number825	5f49138a64435f4704746c28	SRR3051195	Backbone_F	17	20
LIN_5_cluster	LIN_5_cluster_number826	5f488033f87f39809591ce35	SRR6710019	Backbone_F	17	10124
LIN_5_cluster	LIN_5_cluster_number827	5f48f786677a55027c24717e	ERR1795978	Backbone_A	3018	3018
LIN_5_cluster	LIN_5_cluster_number828	5f2d9213f7578a0dc2a38883	ERR4795657	Backbone_A	17	1440
LIN_5_cluster	LIN_5_cluster_number829	5f4a155f677a55d8bd2487ff	ERR3416230	Backbone_A	17	2695
LIN_5_cluster	LIN_5_cluster_number830	5f47bf6d64435f7b737445da	ERR1541371	Backbone_D1	17	636
LIN_5_cluster	LIN_5_cluster_number831	5f498487f87f39bf8c91ecc3	ERR1217139	Backbone_A	17	1412
LIN_5_cluster	LIN_5_cluster_number832	5f488d43f87f39a6f191d7cd	ERR3415969	Backbone_D1	17	10363
LIN_5_cluster	LIN_5_cluster_number833	5f48749464435f143e7456bb	SRR8767525	Backbone_D1	17	10697
LIN_5_cluster	LIN_5_cluster_number834	5f494a4bf87f39e49e91e7bf	SRR5092828	Backbone_F	17	10027
LIN_5_cluster	LIN_5_cluster_number835	5f4959c3677a55eeff2479de	SRR9615958	Backbone_D1	17	10583
LIN_5_cluster	LIN_5_cluster_number836	5f3a6c592ff7d21d6485cbb3	ERR1852976	Backbone_A	17	10866
LIN_5_cluster	LIN_5_cluster_number837	5f49fd9ff87f393ed191f56c	ERR3416112	Backbone_A	17	10985
LIN_5_cluster	LIN_5_cluster_number838	5f2d9213f7578a1011a38b1f	ERR4783253	Backbone_D1	17	11163
LIN_5_cluster	LIN_5_cluster_number839	5f2d9213f7578a086fa38b35	ERR4783558	Backbone_A	17	11162
LIN_5_cluster	LIN_5_cluster_number840	5f47ebdaf87f39032c91c3b7	ERR3564471	Backbone_F	17	11545
LIN_5_cluster	LIN_5_cluster_number841	5f49ec23677a550f352484dd	ERR1216957	Backbone_F	17	3640
LIN_5_cluster	LIN_5_cluster_number842	5f496629f87f3931c891ea30	ERR1374920	Backbone_F	427	427
LIN_5_cluster	LIN_5_cluster_number843	5f48ebb0677a55118e24706f	SRR10728184	Backbone_F	427	427
LIN_5_cluster	LIN_5_cluster_number844	5f48a08d677a55d09d246ad5	ERR3416012	Backbone_F	427	427
LIN_5_cluster	LIN_5_cluster_number845	5f495fdd64435fbab37473eb	ERR3416257	Backbone_F	17	11769
LIN_5_cluster	LIN_5_cluster_number846	5f491edaf87f393db091e39e	ERR257644	Backbone_D1	17	11681
LIN_5_cluster	LIN_5_cluster_number847	5f488f49677a55bc3a2469c2	SRR5973386	Backbone_C	17	12084
LIN_5_cluster	LIN_5_cluster_number848	5f496b4e64435fb3cb7474ed	SRR6710020	Backbone_A	17	10253
LIN_5_cluster	LIN_5_cluster_number849	5f4997c064435f5ffd747887	ERR1514902	Backbone_B	1626	788
LIN_5_cluster	LIN_5_cluster_number850	5f484a23677a5534b824640b	ERR1841001	Backbone_A	17	10253
LIN_5_cluster	LIN_5_cluster_number851	5f48aa74677a5518e7246b69	ERR1618844	Backbone_F	1626	1626
LIN_5_cluster	LIN_5_cluster_number852	5f49db57677a55fc5624840d	ERR3416268	Backbone_A	17	10253
LIN_5_cluster	LIN_5_cluster_number853	5f486c53f87f39c73e91ccef	SRR8738490	Backbone_B	1626	10598
LIN_5_cluster	LIN_5_cluster_number854	5f4935aef87f39b0b191e5ff	ERR3416360	Backbone_F	1626	11586
LIN_5_cluster	LIN_5_cluster_number855	5f4ce40164435fb3417485ad	SRR1180804	Backbone_D1	17	10122
LIN_5_cluster	LIN_5_cluster_number856	5f488591f87f39074b91ce9c	ERR2586426	Backbone_D1	17	10122
LIN_5_cluster	LIN_5_cluster_number857	5f48495ff87f3988dd91cab5	SRR5283502	Backbone_D1	17	10122
LIN_5_cluster	LIN_5_cluster_number858	5f482b7464435f62c97450ea	ERR1616393	Backbone_F	432	432
LIN_5_cluster	LIN_5_cluster_number859	5f48475464435fc8ba74532c	SRR5283501	truncated	17	10122
LIN_5_cluster	LIN_5_cluster_number860	5f4846aa64435f7df974530f	ERR1616365	Backbone_F	432	10645
LIN_5_cluster	LIN_5_cluster_number861	5f49cf2764435f7b96747ce3	SRR4115187	Backbone_D1	17	10122
LIN_5_cluster	LIN_5_cluster_number862	5f49efeaf87f396ca291f488	ERR3416034	Backbone_F	432	11687
LIN_5_cluster	LIN_5_cluster_number863	5f480395f87f39200c91c5bc	SRR11841838	Backbone_D1	22	560
LIN_5_cluster	LIN_5_cluster_number864	5f48d8dd64435f2907745edb	ERR875970	Backbone_E	280	280
LIN_5_cluster	LIN_5_cluster_number865	5f48f38e64435f87ff7460ef	ERR1205018	truncated	280	280
LIN_5_cluster	LIN_5_cluster_number866	5f497761677a554c40247c63	SRR4115177	Backbone_E	280	280
LIN_5_cluster	LIN_5_cluster_number867	5f499605677a558305247eb3	ERR486791	Backbone_E	280	280
LIN_5_cluster	LIN_5_cluster_number868	5f48f78964435f7555746149	ERR1204926	Backbone_E	280	280
LIN_5_cluster	LIN_5_cluster_number869	5f47be4964435fcfeb7445ce	SRR5386595	Backbone_E	280	280
LIN_5_cluster	LIN_5_cluster_number870	5f499ab5677a55b7a6247f3b	ERR3437051	Backbone_E	280	280
LIN_5_cluster	LIN_5_cluster_number871	5f48db6364435f1ceb745f29	SRR8174988	Backbone_E	280	280
LIN_5_cluster	LIN_5_cluster_number872	5f48e7b764435f23a0746011	ERR3416372	Backbone_D2	1689	1689
LIN_5_cluster	LIN_5_cluster_number873	5f49bc03677a5533192481d4	SRR5467437	Backbone_D1	22	22
LIN_5_cluster	LIN_5_cluster_number874	5f4a06e7f87f39db9691f638	SRR9858752	Backbone_D1	22	22
LIN_5_cluster	LIN_5_cluster_number875	5f4863f0677a5536f3246652	SRR10270318	Backbone_D1	22	22
LIN_5_cluster	LIN_5_cluster_number876	5f4813c7677a556337245fc0	ERR1616361	Backbone_D1	22	22
LIN_5_cluster	LIN_5_cluster_number877	5f48be6364435f650b745caf	ERR1415632	Backbone_D1	22	22
LIN_5_cluster	LIN_5_cluster_number878	5f48d9ad64435f2928745ef3	ERR775623	Backbone_D1	22	22
LIN_5_cluster	LIN_5_cluster_number879	5f49522164435f83537472be	ERR3416201	Backbone_A	1782	1782
LIN_5_cluster	LIN_5_cluster_number880	5f47c98d64435f5b42744708	ERR314565	Backbone_D2	134	134
LIN_5_cluster	LIN_5_cluster_number881	5f47e935f87f3908bc91c371	SRR1743379	Backbone_D2	134	134
LIN_5_cluster	LIN_5_cluster_number882	5f49d138f87f395a3791f1fa	ERR1204899	Backbone_D2	134	134
LIN_5_cluster	LIN_5_cluster_number883	5f48862c64435f122374582c	ERR486378	Backbone_D2	134	134
LIN_5_cluster	LIN_5_cluster_number884	5f48fba6677a554fad2471ca	SRR9217883	Backbone_D2	134	134
LIN_5_cluster	LIN_5_cluster_number885	5f49821a677a55b713247d27	SRR5943229	Backbone_D2	1867	1867
LIN_5_cluster	LIN_5_cluster_number886	5f4a061b64435f7c7d7480e0	ERR486472	Backbone_B	1180	1180
LIN_5_cluster	LIN_5_cluster_number887	5f48c5a564435f5d33745d5b	SRR3051255	Backbone_C	30	30
LIN_5_cluster	LIN_5_cluster_number888	5f2d9213f7578a3486a387b9	ERR4795435	Backbone_A	348	348
LIN_5_cluster	LIN_5_cluster_number889	5f495e2464435f39b27473a8	ERR1217113	Backbone_A	348	348
LIN_5_cluster	LIN_5_cluster_number890	5f488d46677a559386246994	SRR8174916	Backbone_A	348	348
LIN_5_cluster	LIN_5_cluster_number891	5f48c2bb677a55c700246d13	ERR1334655	Backbone_A	348	348
LIN_5_cluster	LIN_5_cluster_number892	5f489554f87f39fdf691d84d	ERR1415728	Backbone_D1	49	49
LIN_5_cluster	LIN_5_cluster_number893	5f48df6df87f3923e791de38	ERR486789	Backbone_D1	560	10250
LIN_5_cluster	LIN_5_cluster_number894	5f49bb6b64435f4555747b4b	SRR8738406	Backbone_A	1785	1785
LIN_5_cluster	LIN_5_cluster_number895	5f48ba2a677a5544af246cb3	SRR1561214	Backbone_A	1785	1785
LIN_5_cluster	LIN_5_cluster_number896	5f49a084f87f396e4591ee64	ERR1541357	Backbone_D2	3680	3680
LIN_5_cluster	LIN_5_cluster_number897	5f480aa664435f248c744e8c	SRR2724077	Backbone_A	314	3708
LIN_5_cluster	LIN_5_cluster_number898	5f49f819677a5551772485ec	ERR1217102	Backbone_D2	3654	3654
LIN_5_cluster	LIN_5_cluster_number899	5f4865ecf87f390a9291cc69	ERR1795999	Backbone_F	1189	1189
LIN_5_cluster	LIN_5_cluster_number900	5f48c8f364435f2e53745d9a	ERR1334735	Backbone_F	1997	1997
LIN_5_cluster	LIN_5_cluster_number901	5f48a3ddf87f39512891d9a0	ERR3416318	Backbone_F	3824	10004
LIN_5_cluster	LIN_5_cluster_number902	5f48ef1064435ff13c74608e	SRR5513575	Backbone_D2	1373	1373
LIN_5_cluster	LIN_5_cluster_number903	5f488f50677a55524e2469c5	SRR5082450	Backbone_D2	200	200
LIN_5_cluster	LIN_5_cluster_number904	5f49ca74677a5578542482d8	ERR486800	Backbone_F	200	200
LIN_5_cluster	LIN_5_cluster_number905	5f48b7df64435f0fb1745c0b	ERR3416193	Backbone_F	200	200
LIN_5_cluster	LIN_5_cluster_number906	5f49cb4264435f5d39747c74	ERR1217071	Backbone_D2	200	200
LIN_5_cluster	LIN_5_cluster_number907	5f499fb464435f4be6747928	SRR5973304	Backbone_D2	200	966
LIN_5_cluster	LIN_5_cluster_number908	5f3a6c592ff7d26f6f85cc1c	ERR1853081	Backbone_D2	200	966
LIN_5_cluster	LIN_5_cluster_number909	5f497981677a55bf5d247c90	ERR3564478	Backbone_D2	200	10750
LIN_5_cluster	LIN_5_cluster_number910	5f499c57f87f39713d91edfc	SRR5666607	Backbone_D2	200	10115
LIN_5_cluster	LIN_5_cluster_number911	5f48c06ff87f396d9b91dbe6	SRR5973410	Backbone_F	200	10115
LIN_5_cluster	LIN_5_cluster_number912	5f4950a664435f0a66747272	ERR1541402	Backbone_F	200	10239
LIN_5_cluster	LIN_5_cluster_number913	5f47c630677a55531e24596f	SRR6793821	Backbone_D2	200	1537
LIN_5_cluster	LIN_5_cluster_number914	5f4a12e364435f3dbc7481b6	ERR3415988	Backbone_D2	200	1537
LIN_5_cluster	LIN_5_cluster_number915	5f3a6c592ff7d2d92385cb47	ERR1852868	Backbone_D2	200	2176
LIN_5_cluster	LIN_5_cluster_number916	5f48c78f64435f13d6745d7f	SRR8767552	Backbone_D2	200	10364
LIN_5_cluster	LIN_5_cluster_number917	5f4ce4cd677a559ac6248ba8	ERR3564459	Backbone_D2	200	10745
LIN_5_cluster	LIN_5_cluster_number918	5f491d7464435f9b15746d43	ERR1541259	Backbone_A	1487	1487
LIN_5_cluster	LIN_5_cluster_number919	5f48babef87f3902d791db47	ERR1217076	Backbone_B	292	292
LIN_5_cluster	LIN_5_cluster_number920	5f48a306677a55f6d1246af3	SRR7012042	truncated	292	292
LIN_5_cluster	LIN_5_cluster_number921	5f48e7a864435f9987745ffd	ERR3416323	Backbone_B	292	292
LIN_5_cluster	LIN_5_cluster_number922	5f497eff677a550cba247d04	ERR486393	Backbone_B	292	292
LIN_5_cluster	LIN_5_cluster_number923	5f490d8c64435f036a746306	ERR2397503	Backbone_F	292	469
LIN_5_cluster	LIN_5_cluster_number924	5f2d9213f7578a7dcaa38a50	ERR4784816	Backbone_F	292	10359
LIN_5_cluster	LIN_5_cluster_number925	5f49f527677a55a9002485a5	ERR3416240	Backbone_F	292	10358
LIN_5_cluster	LIN_5_cluster_number926	5f498ce4677a556270247de7	SRR5513623	Backbone_D2	1035	1035
LIN_5_cluster	LIN_5_cluster_number927	5f489aabf87f39694891d895	ERR4019942	Backbone_D2	1035	1035
LIN_5_cluster	LIN_5_cluster_number928	5f48992a64435f448c745988	ERR1218763	Backbone_A	3838	3838
LIN_5_cluster	LIN_5_cluster_number929	5f4888fef87f39fade91d77a	ERR2106418	Backbone_A	528	528
LIN_5_cluster	LIN_5_cluster_number930	5f4926ad677a556c0824757b	SRR1656200	Backbone_A	528	10261
LIN_5_cluster	LIN_5_cluster_number931	5f488906f87f39ed3991d781	ERR3416260	Backbone_A	528	10261
LIN_5_cluster	LIN_5_cluster_number932	5f4a246064435f527674833f	SRR10005965	Backbone_D2	967	967
LIN_5_cluster	LIN_5_cluster_number933	5f2d9213f7578a2aaba38ac8	ERR4783575	Backbone_F	967	967
LIN_5_cluster	LIN_5_cluster_number934	5f4a164364435f6e01748207	ERR1541539	truncated	185	185
LIN_5_cluster	LIN_5_cluster_number935	5f482754677a557bf224615d	SRR10294982	Backbone_D2	185	185
LIN_5_cluster	LIN_5_cluster_number936	5f4863f7677a554a6c24665c	ERR3891179	Backbone_A	1425	1425
LIN_5_cluster	LIN_5_cluster_number937	5f48c150f87f39427891dc0b	ERR3416043	Backbone_A	2938	2938
LIN_5_cluster	LIN_5_cluster_number938	5f49260264435f5014746dec	ERR1217223	Backbone_A	2938	10131
LIN_5_cluster	LIN_5_cluster_number939	5f4997c6677a554330247ee4	ERR1217129	Backbone_A	10004	10201
LIN_5_cluster	LIN_5_cluster_number940	5f48bf04f87f39c7e291dbba	ERR349818	Backbone_A	716	716
LIN_5_cluster	LIN_5_cluster_number941	5f4997b364435f3c8d74787b	ERR1415518	truncated	73	73
LIN_5_cluster	LIN_5_cluster_number942	5f48cb39677a5563cf246db7	SRR5513538	Backbone_B	73	73
LIN_5_cluster	LIN_5_cluster_number943	5f482c1464435f3c98745109	SRR10294883	Backbone_B	73	73
LIN_5_cluster	LIN_5_cluster_number944	5f48038564435fc4fc744dda	ERR1217350	Backbone_F	463	463
LIN_5_cluster	LIN_5_cluster_number945	5f48b382677a551fee246c1b	ERR1218757	Backbone_C	3787	3787
LIN_5_cluster	LIN_5_cluster_number946	5f48ad31f87f395fe791da52	ERR1334609	Backbone_C	55	774
LIN_5_cluster	LIN_5_cluster_number947	5f49650864435fdf55747485	ERR3416244	Backbone_C	55	10376
LIN_5_cluster	LIN_5_cluster_number948	5f47c3c264435ff73f74468c	SRR1159295	truncated	3834	3834
LIN_5_cluster	LIN_5_cluster_number949	5f4987aa64435f7d3c747730	ERR1218567	Backbone_A	1441	1441
LIN_5_cluster	LIN_5_cluster_number950	5f47cda2f87f390ce591c0e6	ERR2397585	Backbone_F	3593	3593
LIN_5_cluster	LIN_5_cluster_number951	5f48f122677a558bdc2470ee	SRR1655925	Backbone_B	2970	2970
LIN_5_cluster	LIN_5_cluster_number952	5f49e1ddf87f3973c391f36e	ERR1415732	Backbone_D2	1010	1010
LIN_5_cluster	LIN_5_cluster_number953	5f48c59bf87f395afe91dc55	ERR3416072	Backbone_A	10010	10049
LIN_5_cluster	LIN_5_cluster_number954	5f494eaa677a555f5a2478f9	ERR3416286	Backbone_A	10010	10049
LIN_5_cluster	LIN_5_cluster_number955	5f493cf664435f364174706b	ERR3416051	Backbone_A	10010	10049
LIN_5_cluster	LIN_5_cluster_number956	5f49bce0f87f39103f91f074	ERR3415990	Backbone_A	10010	10049
LIN_5_cluster	LIN_5_cluster_number957	5f49c4a9f87f392a9691f117	ERR3416370	Backbone_A	10010	11759
LIN_5_cluster	LIN_5_cluster_number958	5f495e27677a5516b9247a3f	ERR3416044	Backbone_A	10010	11690
LIN_5_cluster	LIN_5_cluster_number959	5f48c1dff87f393f3e91dc1a	ERR3416019	Backbone_A	10010	11682
LIN_5_cluster	LIN_5_cluster_number960	5f49f1aef87f39cd9591f498	ERR3416094	Backbone_A	10010	11700
LIN_5_cluster	LIN_5_cluster_number961	5f494dd764435f0b16747220	ERR3416132	Backbone_A	10010	11710
LIN_5_cluster	LIN_5_cluster_number962	5f492fe464435f7abd746f16	SRR5943224	Backbone_A	3542	3542
LIN_5_cluster	LIN_5_cluster_number963	5f497efc677a552414247d02	ERR4008000	Backbone_D2	66	66
LIN_5_cluster	LIN_5_cluster_number964	5f493dc5677a55bbdc2477bb	SRR5082379	Backbone_D2	3583	3583
LIN_5_cluster	LIN_5_cluster_number965	5f47e73a677a5528c3245c23	SRR9858758	truncated	36	10169
LIN_5_cluster	LIN_5_cluster_number966	5f49f93b677a5515542485f2	ERR3416267	Backbone_D2	36	10169
LIN_5_cluster	LIN_5_cluster_number967	5f49330bf87f399d7991e5bd	ERR1541410	Backbone_D2	160	160
LIN_5_cluster	LIN_5_cluster_number968	5f480aa264435fea70744e89	ERR1829922	Backbone_D2	160	160
LIN_5_cluster	LIN_5_cluster_number969	5f49ca7d677a5584f12482e0	ERR1204823	Backbone_D2	294	294
LIN_5_cluster	LIN_5_cluster_number970	5f49444364435ff37a747144	ERR1415804	Backbone_D2	294	294
LIN_5_cluster	LIN_5_cluster_number971	5f498e05677a556bc8247dfa	ERR1541334	Backbone_D2	294	294
LIN_5_cluster	LIN_5_cluster_number972	5f2d9213f7578a33c8a388f3	ERR4795552	Backbone_D2	294	294
LIN_5_cluster	LIN_5_cluster_number973	5f49d41e677a55452c248385	ERR2397416	Backbone_D2	1213	1213
LIN_5_cluster	LIN_5_cluster_number974	5f47d70464435f5016744843	SRR6958859	Backbone_D2	1213	1213
LIN_5_cluster	LIN_5_cluster_number975	5f49c5f164435f69a1747c45	ERR3416078	Backbone_D2	1213	1213
LIN_5_cluster	LIN_5_cluster_number976	5f48c345f87f397c8391dc34	ERR3415970	Backbone_D2	1213	1213
LIN_5_cluster	LIN_5_cluster_number977	5f4893e664435f02a174590d	ERR3416199	Backbone_D2	1213	1213
LIN_5_cluster	LIN_5_cluster_number978	5f49786864435fd035747621	SRR6958731	Backbone_D2	660	660
LIN_5_cluster	LIN_5_cluster_number979	5f49a281f87f390b3e91ee7b	SRR5082360	Backbone_D2	660	660
LIN_5_cluster	LIN_5_cluster_number980	5f4a2381677a5500d1248930	ERR1204916	Backbone_F	3072	3674
LIN_5_cluster	LIN_5_cluster_number981	5f4a11b9677a5520dc2487c5	ERR1334448	Backbone_F	3072	3072
LIN_5_cluster	LIN_5_cluster_number982	5f49b83b64435fa8f8747aec	ERR3416311	Backbone_F	3072	11789
LIN_5_cluster	LIN_5_cluster_number983	5f48e96df87f39ea4e91df5f	ERR2397541	Backbone_F	1545	1545
LIN_5_cluster	LIN_5_cluster_number984	5f491eddf87f39e2bb91e3a2	ERR1514870	Backbone_D2	1145	1145
LIN_5_cluster	LIN_5_cluster_number985	5f4879d6677a5512cd246827	ERR3416182	Backbone_D2	1145	1145
LIN_5_cluster	LIN_5_cluster_number986	5f48a99d64435f3913745b03	DRR061406	Backbone_A	1593	1593
LIN_5_cluster	LIN_5_cluster_number987	5f47ef9df87f39104f91c404	SRR6793853	Backbone_A	1593	1593
LIN_5_cluster	LIN_5_cluster_number988	5f4ce504677a55a12c248bd4	SRR5385878	Backbone_A	3578	3578
LIN_5_cluster	LIN_5_cluster_number989	5f48a26a64435f4df0745a55	ERR486466	Backbone_A	268	36
LIN_5_cluster	LIN_5_cluster_number990	5f49994164435f65507478bb	ERR1217019	Backbone_A	268	36
LIN_5_cluster	LIN_5_cluster_number991	5f4863e8677a55442a246648	ERR3416137	Backbone_A	268	36
LIN_5_cluster	LIN_5_cluster_number992	5f48fd2164435f142d7461dc	ERR1217067	Backbone_A	268	36
LIN_5_cluster	LIN_5_cluster_number993	5f48857af87f395bf591ce7e	ERR3416013	Backbone_A	268	36
LIN_5_cluster	LIN_5_cluster_number994	5f4879e5677a55810524683b	ERR1334464	Backbone_A	268	36
LIN_5_cluster	LIN_5_cluster_number995	5f49d69d64435f0dbe747d76	ERR3416243	Backbone_A	268	36
LIN_5_cluster	LIN_5_cluster_number996	5f48347c64435f0cfb7451b0	ERR1815067	Backbone_A	268	36
LIN_5_cluster	LIN_5_cluster_number997	5f48c3e7f87f3942b191dc47	SRR3222390	Backbone_A	268	36
LIN_5_cluster	LIN_5_cluster_number998	5f486fbb677a55d4f6246783	ERR1514851	Backbone_A	268	36
LIN_5_cluster	LIN_5_cluster_number999	5f48c1eff87f39226491dc20	ERR1541483	Backbone_A	268	36
LIN_5_cluster	LIN_5_cluster_number1000	5f489548f87f393e2791d848	SRR1655249	truncated	268	36
LIN_5_cluster	LIN_5_cluster_number1001	5f49e1f1f87f393e4d91f37f	SRR8174977	Backbone_A	268	834
LIN_5_cluster	LIN_5_cluster_number1002	5f495be164435fe28174738c	SRR10484692	Backbone_A	268	10067
LIN_5_cluster	LIN_5_cluster_number1003	5f492bca64435fb77f746e9c	ERR1216258	Backbone_D1	872	3012
LIN_5_cluster	LIN_5_cluster_number1004	5f49b61c677a558c96248167	ERR486772	Backbone_A	268	834
LIN_5_cluster	LIN_5_cluster_number1005	5f4a081d64435ff266748111	SRR6958794	Backbone_A	268	10059
LIN_5_cluster	LIN_5_cluster_number1006	5f47d1acf87f393c5891c127	SRR5884786	Backbone_A	268	10059
LIN_5_cluster	LIN_5_cluster_number1007	5f49fcfe64435f52a674805c	ERR3415983	Backbone_D1	872	872
LIN_5_cluster	LIN_5_cluster_number1008	5f484b9e64435faf5874539e	ERR1830485	Backbone_A	268	834
LIN_5_cluster	LIN_5_cluster_number1009	5f486a4f677a55c90124670a	ERR486779	Backbone_D1	872	10038
LIN_5_cluster	LIN_5_cluster_number1010	5f499e3264435f552d74790a	ERR3416084	Backbone_D1	872	11697
LIN_5_cluster	LIN_5_cluster_number1011	5f49a44a64435fcf6274796d	SRR6710179	Backbone_A	1496	1496
LIN_5_cluster	LIN_5_cluster_number1012	5f49e2bb64435f6a9b747e68	ERR1374878	Backbone_A	1496	1496
LIN_5_cluster	LIN_5_cluster_number1013	5f49e1e2f87f39af5f91f372	ERR1217251	Backbone_A	268	3686
LIN_5_cluster	LIN_5_cluster_number1014	5f4982aff87f39816b91ec90	ERR1204885	Backbone_A	1496	791
LIN_5_cluster	LIN_5_cluster_number1015	5f47e7d664435fcc9d744bf6	ERR2397563	Backbone_A	1496	791
LIN_5_cluster	LIN_5_cluster_number1016	5f48f9def87f397bb591e08b	SRR5386477	Backbone_A	1496	791
LIN_5_cluster	LIN_5_cluster_number1017	5f49607464435f4e0d7473f7	ERR3416302	Backbone_A	268	3686
LIN_5_cluster	LIN_5_cluster_number1018	5f4899c7677a554138246a69	SRR849544	Backbone_A	268	1272
LIN_5_cluster	LIN_5_cluster_number1019	5f498c0764435f36bf7477a2	SRR4115195	Backbone_A	268	11640
LIN_5_cluster	LIN_5_cluster_number1020	5f499b8064435fbbaf7478df	ERR3416053	Backbone_F	500	500
LIN_5_cluster	LIN_5_cluster_number1021	5f49903264435f6dce7477eb	ERR3416067	Backbone_A	268	11695
LIN_5_cluster	LIN_5_cluster_number1022	5f4a0bdff87f39211591f6ad	ERR3416402	Backbone_A	268	11865
LIN_5_cluster	LIN_5_cluster_number1023	5f49c423f87f395dae91f113	ERR1541309	Backbone_F	345	10160
LIN_5_cluster	LIN_5_cluster_number1024	5f4871c9f87f3944b791cd4f	SRR8452416	Backbone_A	268	433
LIN_5_cluster	LIN_5_cluster_number1025	5f49248d64435f0b09746dbd	ERR1541456	Backbone_A	268	10078
LIN_5_cluster	LIN_5_cluster_number1026	5f49936ff87f39800b91edd8	ERR486429	Backbone_D2	215	215
LIN_5_cluster	LIN_5_cluster_number1027	5f47d67764435fab82744839	ERR314401	Backbone_D2	215	215
LIN_5_cluster	LIN_5_cluster_number1028	5f487c7d64435f34c474574d	ERR3416068	Backbone_D2	215	215
LIN_5_cluster	LIN_5_cluster_number1029	5f49ee6164435fb6e4747f4e	ERR1217193	Backbone_A	268	10078
LIN_5_cluster	LIN_5_cluster_number1030	5f49db3b677a5507762483f4	ERR1541348	Backbone_A	268	10078
LIN_5_cluster	LIN_5_cluster_number1031	5f489fc2677a554fa3246acb	ERR2397469	Backbone_A	268	10078
LIN_5_cluster	LIN_5_cluster_number1032	5f47cf9c64435f867874476b	SRR9637630	Backbone_A	268	3586
LIN_5_cluster	LIN_5_cluster_number1033	5f49848e677a55640c247d62	ERR1217443	Backbone_D2	3662	3662
LIN_5_cluster	LIN_5_cluster_number1034	5f490864677a55a8482472a4	SRR8071934	Backbone_A	268	3586
LIN_5_cluster	LIN_5_cluster_number1035	5f488583f87f3929ea91ce8a	SRR3051130	Backbone_A	268	268
LIN_5_cluster	LIN_5_cluster_number1036	5f4947bc677a5569e0247863	ERR1514848	Backbone_A	2279	3637
LIN_5_cluster	LIN_5_cluster_number1037	5f49ca7bf87f39275f91f188	ERR1217322	Backbone_A	268	268
LIN_5_cluster	LIN_5_cluster_number1038	5f47f71d64435f5242744ce1	ERR1878521	Backbone_A	268	268
LIN_5_cluster	LIN_5_cluster_number1039	5f49398564435f2a64746ff8	ERR2397496	Backbone_A	268	268
LIN_5_cluster	LIN_5_cluster_number1040	5f4a2987677a559e242489ba	SRR11267891	Backbone_A	268	268
LIN_5_cluster	LIN_5_cluster_number1041	5f49163f64435fbd00746c94	SRR7828648	Backbone_A	268	268
LIN_5_cluster	LIN_5_cluster_number1042	5f4871c7677a5565e32467b1	ERR314530	Backbone_A	268	268
LIN_5_cluster	LIN_5_cluster_number1043	5f4a149664435f538b7481e8	SRR11267915	Backbone_A	268	268
LIN_5_cluster	LIN_5_cluster_number1044	5f4980a164435fc88d7476ab	ERR1541262	Backbone_A	268	268
LIN_5_cluster	LIN_5_cluster_number1045	5f493641677a557c442476f6	ERR2397436	Backbone_A	268	268
LIN_5_cluster	LIN_5_cluster_number1046	5f49e14464435f94d1747e46	ERR2397535	Backbone_A	268	268
LIN_5_cluster	LIN_5_cluster_number1047	5f4996df677a550202247ec5	SRR3051099	Backbone_D2	1486	1486
LIN_5_cluster	LIN_5_cluster_number1048	5f4a12e0f87f3939c391f747	ERR1415670	Backbone_F	322	322
LIN_5_cluster	LIN_5_cluster_number1049	5f496593f87f39f08491ea21	ERR1289812	Backbone_A	942	942
LIN_5_cluster	LIN_5_cluster_number1050	5f49a087677a555a3f247fc3	ERR3416245	Backbone_D2	2701	2701
LIN_5_cluster	LIN_5_cluster_number1051	5f488336677a55fd5b2468d6	ERR775671	Backbone_F	322	322
LIN_5_cluster	LIN_5_cluster_number1052	5f49a3ccf87f39e83991eeb8	ERR1616671	Backbone_F	1999	1999
LIN_5_cluster	LIN_5_cluster_number1053	5f491a47677a55258d24741f	ERR1218782	Backbone_F	322	322
LIN_5_cluster	LIN_5_cluster_number1054	5f47e11964435f0aa8744b72	ERR1216269	Backbone_F	322	322
LIN_5_cluster	LIN_5_cluster_number1055	5f4a209e677a554e712488d8	ERR1289842	Backbone_D2	3647	3647
LIN_5_cluster	LIN_5_cluster_number1056	5f48b638677a559960246c62	SRR11585192	Backbone_F	322	322
LIN_5_cluster	LIN_5_cluster_number1057	5f4870ee677a5548d5246799	ERR1334634	Backbone_A	3644	3644
LIN_5_cluster	LIN_5_cluster_number1058	5f49ef10677a55dca1248533	ERR1217297	Backbone_F	1628	3657
LIN_5_cluster	LIN_5_cluster_number1059	5f47d5cf677a55e786245acd	ERR1228208	Backbone_F	1628	1628
LIN_5_cluster	LIN_5_cluster_number1060	5f49745964435f33cf7475c7	ERR1877991	Backbone_F	1628	187
LIN_5_cluster	LIN_5_cluster_number1061	5f49ab95f87f3923b591ef8a	ERR1218576	Backbone_F	462	10205
LIN_5_cluster	LIN_5_cluster_number1062	5f49cb4e64435f62cf747c7f	SRR5385709	Backbone_F	462	10205
LIN_5_cluster	LIN_5_cluster_number1063	5f49c5eb64435f39c2747c40	ERR1334723	Backbone_D2	24	24
LIN_5_cluster	LIN_5_cluster_number1064	5f485c4a64435f642e745509	SRR8174934	Backbone_B	1552	1552
LIN_5_cluster	LIN_5_cluster_number1065	5f49170164435fc0b0746ca9	SRR11844339	Backbone_E	3747	3747
LIN_5_cluster	LIN_5_cluster_number1066	5f487060f87f3940f491cd37	SRR5943324	Backbone_E	3747	534
LIN_5_cluster	LIN_5_cluster_number1067	5f49dfcbf87f39dba191f326	SRR10127100	Backbone_E	3747	534
LIN_5_cluster	LIN_5_cluster_number1068	5f482ff664435f3661745169	SRR10294925	Backbone_E	3747	534
LIN_5_cluster	LIN_5_cluster_number1069	5f48e976f87f39c5e391df67	ERR1374914	Backbone_E	3664	3664
LIN_5_cluster	LIN_5_cluster_number1070	5f49b2e3f87f394fd191efe3	ERR1082405	Backbone_A	1609	1609
LIN_5_cluster	LIN_5_cluster_number1071	5f48a09a677a55d12a246adb	ERR3416151	Backbone_A	1609	1609
LIN_5_cluster	LIN_5_cluster_number1072	5f47fb62f87f39281f91c509	SRR5386820	Backbone_F	3811	3811
LIN_5_cluster	LIN_5_cluster_number1073	5f489d7df87f3990de91d8d9	ERR1796016	Backbone_A	3020	3020
LIN_5_cluster	LIN_5_cluster_number1074	5f4a22a8f87f3904e891f836	ERR2397410	Backbone_D2	3597	3597
LIN_5_cluster	LIN_5_cluster_number1075	5f48918c677a5558e92469ee	SRR5943487	Backbone_A	2555	2555
LIN_5_cluster	LIN_5_cluster_number1076	5f497fd264435f8a207476a2	ERR3416042	Backbone_A	2555	2555
LIN_5_cluster	LIN_5_cluster_number1077	5f49f692f87f3950a691f4dd	ERR474503	Backbone_F	3700	3700
LIN_5_cluster	LIN_5_cluster_number1078	5f498a8ef87f3952bd91ed3e	ERR1204840	Backbone_D2	113	113
LIN_5_cluster	LIN_5_cluster_number1079	5f488fea64435f5eb57458be	ERR2929690	Backbone_D1	2121	2121
LIN_5_cluster	LIN_5_cluster_number1080	5f49da1564435f15bb747daf	SRR2127373	Backbone_D1	2121	2121
LIN_5_cluster	LIN_5_cluster_number1081	5f47f49664435f4922744cc6	SRR5270322	Backbone_D2	113	113
LIN_5_cluster	LIN_5_cluster_number1082	5f493269f87f39fa0d91e595	SRR1655463	Backbone_D1	2121	184
LIN_5_cluster	LIN_5_cluster_number1083	5f49aaf2f87f39380991ef67	SRR2033759	Backbone_D2	113	10157
LIN_5_cluster	LIN_5_cluster_number1084	5f47fd29677a554a30245e18	ERR1761486	Backbone_D2	391	391
LIN_5_cluster	LIN_5_cluster_number1085	5f480aae64435f4a00744e93	ERR1616378	Backbone_D2	391	391
LIN_5_cluster	LIN_5_cluster_number1086	5f48992e64435f2c3e74598c	ERR1204850	Backbone_D2	113	2447
LIN_5_cluster	LIN_5_cluster_number1087	5f49a97764435ff677747993	ERR1541347	Backbone_D2	3679	3679
LIN_5_cluster	LIN_5_cluster_number1088	5f4a00dd64435f48f874809c	SRR7657837	Backbone_D2	113	2843
LIN_5_cluster	LIN_5_cluster_number1089	5f3a6c592ff7d257be85cc35	ERR1853106	Backbone_F	1877	1838
LIN_5_cluster	LIN_5_cluster_number1090	5f49f81864435f7c4a747ffd	ERR474499	Backbone_F	3574	3574
LIN_5_cluster	LIN_5_cluster_number1091	5f3a6c592ff7d278c385cb17	ERR1852820	Backbone_A	113	11079
LIN_5_cluster	LIN_5_cluster_number1092	5f49b1b0f87f39238b91efd0	ERR1204928	Backbone_F	251	251
LIN_5_cluster	LIN_5_cluster_number1093	5f48398e677a55fd062462ef	ERR1840993	Backbone_F	857	857
LIN_5_cluster	LIN_5_cluster_number1094	5f486e4c64435f06e7745646	ERR3416341	Backbone_F	322	322
LIN_5_cluster	LIN_5_cluster_number1095	5f48c2b5f87f39311291dc29	ERR1796020	Backbone_F	1518	1518
LIN_5_cluster	LIN_5_cluster_number1096	5f4cb680f87f392ed391fe1b	SRR6713419	Backbone_F	2891	2891
LIN_5_cluster	LIN_5_cluster_number1097	5f48042e64435f49c3744dee	ERR1616367	Backbone_A	1193	1193
LIN_5_cluster	LIN_5_cluster_number1098	5f49989e64435f675b7478a7	ERR2397568	Backbone_A	3591	3591
LIN_5_cluster	LIN_5_cluster_number1099	5f47db6564435f656f744aec	ERR972075	Backbone_A	3008	3008
LIN_5_cluster	LIN_5_cluster_number1100	5f49a077677a5557bd247fb4	SRR5386515	Backbone_D2	151	151
LIN_5_cluster	LIN_5_cluster_number1101	5f49053af87f39cff491e18c	SRR11585180	Backbone_D2	151	151
LIN_5_cluster	LIN_5_cluster_number1102	5f498c0f677a55aec1247dd0	ERR2118036	Backbone_D2	151	151
LIN_5_cluster	LIN_5_cluster_number1103	5f49f06e64435f3aac747f69	ERR3416299	Backbone_D2	151	151
LIN_5_cluster	LIN_5_cluster_number1104	5f47f24f64435fc9b6744cab	ERR2397523	Backbone_D2	3588	3588
LIN_5_cluster	LIN_5_cluster_number1105	5f49c166f87f39642b91f0c9	ERR1217086	Backbone_F	1269	1269
LIN_5_cluster	LIN_5_cluster_number1106	5f49c1fcf87f39da7f91f0eb	SRR5943490	Backbone_F	1269	1269
LIN_5_cluster	LIN_5_cluster_number1107	5f490852677a55c786247294	ERR486345	Backbone_D2	3713	3713
LIN_5_cluster	LIN_5_cluster_number1108	5f491c93677a552707247486	SRR2098675	Backbone_D2	380	380
LIN_5_cluster	LIN_5_cluster_number1109	5f491bb4f87f395ed991e31c	SRR5082356	Backbone_D2	380	380
LIN_5_cluster	LIN_5_cluster_number1110	5f49a5cb677a55076a248028	ERR1217338	Backbone_D2	380	10118
LIN_5_cluster	LIN_5_cluster_number1111	5f4938f3677a557a6c247747	ERR3416380	Backbone_D2	380	10118
LIN_5_cluster	LIN_5_cluster_number1112	5f48ca6664435f7b30745db1	ERR3416141	Backbone_D2	380	10118
LIN_5_cluster	LIN_5_cluster_number1113	5f48a1c864435f53d7745a31	ERR486358	Backbone_F	1380	1380
LIN_5_cluster	LIN_5_cluster_number1114	5f48be6f677a55d745246cda	ERR1514872	Backbone_F	3639	3639
LIN_5_cluster	LIN_5_cluster_number1115	5f4a245a64435f053474833c	ERR474545	Backbone_C	1380	1380
LIN_5_cluster	LIN_5_cluster_number1116	5f48cf38f87f39f80b91dd19	SRR5513537	Backbone_D2	1788	1788
LIN_5_cluster	LIN_5_cluster_number1117	5f49607c64435f8448747401	ERR1541508	Backbone_D2	882	882
LIN_5_cluster	LIN_5_cluster_number1118	5f4920e1f87f394dbf91e3db	ERR1334472	Backbone_D2	882	882
LIN_5_cluster	LIN_5_cluster_number1119	5f47c29264435f0447744653	SRR1610101	Backbone_D2	882	882
LIN_5_cluster	LIN_5_cluster_number1120	5f490c1f64435fda557462eb	ERR1374869	Backbone_D2	882	882
LIN_5_cluster	LIN_5_cluster_number1121	5f484613f87f39206391ca7f	SRR11402660	Backbone_A	997	997
LIN_5_cluster	LIN_5_cluster_number1122	5f4835e8677a55044424629c	ERR1616440	Backbone_A	1427	1427
LIN_5_cluster	LIN_5_cluster_number1123	5f48a65a64435fc273745aa5	ERR1415613	Backbone_D2	1436	189
LIN_5_cluster	LIN_5_cluster_number1124	5f487ec064435f212d7457a8	SRR3051201	Backbone_D2	1436	189
LIN_5_cluster	LIN_5_cluster_number1125	5f47e553677a5572e8245beb	ERR972070	Backbone_D2	1436	1436
LIN_5_cluster	LIN_5_cluster_number1126	5f493c08677a5571a5247783	ERR1217309	Backbone_D2	1017	1017
LIN_5_cluster	LIN_5_cluster_number1127	5f494ccc64435f0d7a747206	ERR1218764	Backbone_D2	1966	1966
LIN_5_cluster	LIN_5_cluster_number1128	5f4a1a5df87f39310391f7a8	ERR3416024	Backbone_D2	1966	1966
LIN_5_cluster	LIN_5_cluster_number1129	5f492c5e64435f8b26746eb1	ERR474509	Backbone_A	27	3169
LIN_5_cluster	LIN_5_cluster_number1130	5f48ff54677a5515f62471f5	ERR486352	Backbone_F	27	27
LIN_5_cluster	LIN_5_cluster_number1131	5f48930c64435f61b27458ff	ERR1218750	Backbone_A	2097	2097
LIN_5_cluster	LIN_5_cluster_number1132	5f47dabe677a55c30b245b23	ERR486353	Backbone_F	27	27
LIN_5_cluster	LIN_5_cluster_number1133	5f48039364435f30c7744de0	ERR486785	truncated	27	27
LIN_5_cluster	LIN_5_cluster_number1134	5f493a7064435f2795747019	ERR1374902	Backbone_E	274	274
LIN_5_cluster	LIN_5_cluster_number1135	5f480d01677a55f3ce245f49	ERR1829912	truncated	27	10862
LIN_5_cluster	LIN_5_cluster_number1136	5f49b37c677a55da48248134	ERR1541319	Backbone_F	1731	1731
LIN_5_cluster	LIN_5_cluster_number1137	5f49e98464435f7b8e747f05	SRR5514226	Backbone_D2	530	530
LIN_5_cluster	LIN_5_cluster_number1138	5f47eaef677a5537d5245cac	ERR2397576	Backbone_D2	530	530
LIN_5_cluster	LIN_5_cluster_number1139	5f4870eff87f39edb091cd40	ERR3712927	Backbone_D2	530	530
LIN_5_cluster	LIN_5_cluster_number1140	5f49c41df87f3943ad91f110	ERR486414	Backbone_D2	976	976
LIN_5_cluster	LIN_5_cluster_number1141	5f4a060f677a5571b124870d	ERR1217029	Backbone_F	2549	2549
LIN_5_cluster	LIN_5_cluster_number1142	5f49f074677a5576e124853f	ERR1289806	Backbone_F	2549	2549
LIN_5_cluster	LIN_5_cluster_number1143	5f4a001564435f2108748093	SRR2033754	Backbone_F	2549	2549
LIN_5_cluster	LIN_5_cluster_number1144	5f492de2f87f39980491e51b	SRR5168868	Backbone_D2	3584	3584
LIN_5_cluster	LIN_5_cluster_number1145	5f480981f87f392cf291c642	SRR10294892	Backbone_D2	236	236
LIN_5_cluster	LIN_5_cluster_number1146	5f486e5c677a552eaa246776	ERR775590	Backbone_D1	2258	2258
LIN_5_cluster	LIN_5_cluster_number1147	5f4ce53c677a55455b248c02	ERR1228295	Backbone_A	4065	4065
LIN_5_cluster	LIN_5_cluster_number1148	5f49df0864435f6c9c747e1f	SRR9647553	Backbone_F	515	515
LIN_5_cluster	LIN_5_cluster_number1149	5f4866a064435f0de17455e2	SRR5513561	Backbone_F	323	429
LIN_5_cluster	LIN_5_cluster_number1150	5f48a26464435f9d99745a50	SRR8651547	Backbone_F	323	429
LIN_5_cluster	LIN_5_cluster_number1151	5f48efba677a55a3412470d4	SRR9615988	Backbone_F	323	429
LIN_5_cluster	LIN_5_cluster_number1152	5f49412a64435f70267470d3	ERR1514950	Backbone_A	323	323
LIN_5_cluster	LIN_5_cluster_number1153	5f3a6c592ff7d28a5d85cb75	ERR1852914	Backbone_A	323	323
LIN_5_cluster	LIN_5_cluster_number1154	5f48fb1bf87f39ea6391e0b8	ERR486422	Backbone_A	323	323
LIN_5_cluster	LIN_5_cluster_number1155	5f4a2133677a55af532488ed	ERR2397468	Backbone_A	323	323
LIN_5_cluster	LIN_5_cluster_number1156	5f498e02f87f392b8391ed66	ERR1334713	Backbone_A	323	323
LIN_5_cluster	LIN_5_cluster_number1157	5f49398064435f163b746ff4	SRR1655861	Backbone_A	323	323
LIN_5_cluster	LIN_5_cluster_number1158	5f47c6f964435f1f327446e7	SRR6958829	Backbone_B	2407	2407
LIN_5_cluster	LIN_5_cluster_number1159	5f4a156ef87f39290991f767	ERR1374863	Backbone_D2	295	295
LIN_5_cluster	LIN_5_cluster_number1160	5f49cf2ef87f39610991f1c7	SRR8738427	Backbone_B	234	234
LIN_5_cluster	LIN_5_cluster_number1161	5f494eb9677a5554af2478ff	SRR1561335	Backbone_B	234	234
LIN_5_cluster	LIN_5_cluster_number1162	5f4ce48464435f9c38748616	ERR1204921	Backbone_B	10019	10254
LIN_5_cluster	LIN_5_cluster_number1163	5f4a0f96f87f39606291f6f9	ERR1334530	Backbone_B	10019	10254
LIN_5_cluster	LIN_5_cluster_number1164	5f48774f677a55d8882467dc	ERR1218725	Backbone_B	10019	10254
LIN_5_cluster	LIN_5_cluster_number1165	5f490541677a551dbe247266	ERR1217140	Backbone_B	10019	10254
LIN_5_cluster	LIN_5_cluster_number1166	5f49077564435f5fda74629a	ERR3416101	Backbone_B	10019	10254
LIN_5_cluster	LIN_5_cluster_number1167	5f48b996677a55077e246c9f	SRR5513535	Backbone_A	587	587
LIN_5_cluster	LIN_5_cluster_number1168	5f47c32f64435f548a744672	SRR5386860	Backbone_A	307	307
LIN_5_cluster	LIN_5_cluster_number1169	5f48adbb64435fefe1745b38	ERR3712629	Backbone_A	307	307
LIN_5_cluster	LIN_5_cluster_number1170	5f48622164435f4433745573	ERR3771770	Backbone_A	307	307
LIN_5_cluster	LIN_5_cluster_number1171	5f49e07ff87f39068191f34c	ERR3416232	Backbone_A	307	10814
LIN_5_cluster	LIN_5_cluster_number1172	5f499898677a554b4e247eef	SRR8174984	Backbone_D1	10014	10176
LIN_5_cluster	LIN_5_cluster_number1173	5f491fa564435fd39b746d56	ERR1415610	Backbone_A	1527	1527
LIN_5_cluster	LIN_5_cluster_number1174	5f490f0c677a5559d924730c	SRR10005914	Backbone_A	10008	10151
LIN_5_cluster	LIN_5_cluster_number1175	5f4896c064435f1bb0745958	ERR1541507	Backbone_D2	1634	1634
LIN_5_cluster	LIN_5_cluster_number1176	5f48d4f2677a55cc7f246ea8	ERR1228189	Backbone_D2	405	405
LIN_5_cluster	LIN_5_cluster_number1177	5f48fe8e64435f4676746207	ERR1204975	Backbone_D2	405	405
LIN_5_cluster	LIN_5_cluster_number1178	5f4806c7f87f395d0891c5e6	SRR6505391	Backbone_D2	405	405
LIN_5_cluster	LIN_5_cluster_number1179	5f47be3864435f67b77445b8	ERR298790	Backbone_D2	405	405
LIN_5_cluster	LIN_5_cluster_number1180	5f4986d0677a55d6a3247d8b	ERR1541345	Backbone_D2	405	405
LIN_5_cluster	LIN_5_cluster_number1181	5f4989bef87f39154091ed29	ERR486333	Backbone_D2	405	405
LIN_5_cluster	LIN_5_cluster_number1182	5f4997b964435f31b6747881	ERR1205055	Backbone_D2	405	405
LIN_5_cluster	LIN_5_cluster_number1183	5f49944964435f0235747844	ERR1375020	Backbone_D2	405	405
LIN_5_cluster	LIN_5_cluster_number1184	5f498a80f87f39749091ed31	ERR1415636	Backbone_D2	405	2286
LIN_5_cluster	LIN_5_cluster_number1185	5f49b622f87f39b04b91f020	ERR1541441	Backbone_F	940	940
LIN_5_cluster	LIN_5_cluster_number1186	5f4a239b64435f827874833b	SRR8054572	Backbone_A	940	10036
LIN_5_cluster	LIN_5_cluster_number1187	5f48ac5b64435f69a8745b25	ERR3416395	Backbone_D2	940	11861
LIN_5_cluster	LIN_5_cluster_number1188	5f4ce3f4f87f391f2c91fe97	ERR486774	Backbone_A	158	10095
LIN_5_cluster	LIN_5_cluster_number1189	5f48bb55677a5526c1246ccb	SRR2127765	Backbone_A	158	158
LIN_5_cluster	LIN_5_cluster_number1190	5f48a57664435f5395745a85	ERR349770	Backbone_D2	297	297
LIN_5_cluster	LIN_5_cluster_number1191	5f4890caf87f39f95491d80b	ERR1289769	Backbone_C	610	610
LIN_5_cluster	LIN_5_cluster_number1192	5f48ec8c64435fe5e174603d	SRR6710483	Backbone_A	3807	3807
LIN_5_cluster	LIN_5_cluster_number1193	5f48ea5764435f9d7174602c	ERR1228146	Backbone_D2	2217	2217
LIN_5_cluster	LIN_5_cluster_number1194	5f490e2f677a55341a2472fb	SRR5973338	Backbone_D2	2217	2217
LIN_5_cluster	LIN_5_cluster_number1195	5f497753677a551b40247c57	SRR5168870	Backbone_C	3585	3585
LIN_5_cluster	LIN_5_cluster_number1196	5f47c09764435f36307445fb	SRR1655781	Backbone_D2	60	10123
LIN_5_cluster	LIN_5_cluster_number1197	5f47d5c864435f3c67744809	ERR2397516	Backbone_D2	60	60
LIN_5_cluster	LIN_5_cluster_number1198	5f49699264435f83df7474d7	SRR5082363	Backbone_D2	60	60
LIN_5_cluster	LIN_5_cluster_number1199	5f48f78d64435f087b74614d	ERR3416138	Backbone_D2	60	60
LIN_5_cluster	LIN_5_cluster_number1200	5f4a06f3f87f3908b291f648	ERR3416100	Backbone_D2	60	60
LIN_5_cluster	LIN_5_cluster_number1201	5f488ebcf87f399aee91d7e8	ERR1334618	Backbone_A	3652	3652
LIN_5_cluster	LIN_5_cluster_number1202	5f499944677a55b86e247f0e	SRR2127422	Backbone_A	3624	3624
LIN_5_cluster	LIN_5_cluster_number1203	5f4860b9677a55ad8524660c	SRR8175021	Backbone_D2	25	10224
LIN_5_cluster	LIN_5_cluster_number1204	5f47c4eaf87f395a4891c043	SRR5385862	Backbone_D2	25	10224
LIN_5_cluster	LIN_5_cluster_number1205	5f47f540677a556b5b245d95	ERR1375043	Backbone_D2	25	10224
LIN_5_cluster	LIN_5_cluster_number1206	5f47c4eb64435f5f817446b9	ERR775519	Backbone_D2	25	25
LIN_5_cluster	LIN_5_cluster_number1207	5f47d384677a5544bc245aaf	ERR304794	Backbone_D2	25	25
LIN_5_cluster	LIN_5_cluster_number1208	5f47c6f6f87f39a4f491c06f	ERR1541521	Backbone_D2	25	25
LIN_5_cluster	LIN_5_cluster_number1209	5f48fe96f87f39ae5291e0e1	SRR11841917	Backbone_D2	25	25
LIN_5_cluster	LIN_5_cluster_number1210	5f4961ec64435f50b874743c	ERR314400	Backbone_D2	25	25
LIN_5_cluster	LIN_5_cluster_number1211	5f483fbdf87f397b9991c9fd	SRR10295002	Backbone_D2	25	25
LIN_5_cluster	LIN_5_cluster_number1212	5f48fc3f677a5545eb2471de	ERR1415682	Backbone_D2	25	25
LIN_5_cluster	LIN_5_cluster_number1213	5f485a5164435fcf687454f1	ERR1840998	Backbone_D2	25	25
LIN_5_cluster	LIN_5_cluster_number1214	5f4924a764435f2e91746dca	SRR2098774	Backbone_D2	25	25
LIN_5_cluster	LIN_5_cluster_number1215	5f480ffb64435f4844744ef8	ERR1299043	Backbone_D2	25	25
LIN_5_cluster	LIN_5_cluster_number1216	5f4961fc64435f94af747444	ERR1415529	truncated	25	25
LIN_5_cluster	LIN_5_cluster_number1217	5f4967da677a55e831247b20	SRR5082486	Backbone_D2	25	25
LIN_5_cluster	LIN_5_cluster_number1218	5f493ce964435f5d91747061	ERR1415623	Backbone_D2	25	25
LIN_5_cluster	LIN_5_cluster_number1219	5f49f490f87f393cfb91f4bf	SRR5513621	Backbone_D2	25	25
LIN_5_cluster	LIN_5_cluster_number1220	5f49378c64435f1ed8746fc6	ERR349853	Backbone_D2	25	25
LIN_5_cluster	LIN_5_cluster_number1221	5f49eb5b677a55fc5a2484ca	SRR2127409	Backbone_D2	3804	3804
LIN_5_cluster	LIN_5_cluster_number1222	5f49b8ba64435fccf6747aee	ERR3415974	Backbone_D2	3804	3804
LIN_5_cluster	LIN_5_cluster_number1223	5f4ce428f87f399b5f91feac	ERR1228204	Backbone_A	1471	1471
LIN_5_cluster	LIN_5_cluster_number1224	5f4912c264435f5fbc746390	ERR3416107	Backbone_D2	375	375
LIN_5_cluster	LIN_5_cluster_number1225	5f4893def87f3950af91d83c	ERR2397557	Backbone_D2	375	375
LIN_5_cluster	LIN_5_cluster_number1226	5f495a9ef87f3901d791e931	SRR12233556	Backbone_D2	375	375
LIN_5_cluster	LIN_5_cluster_number1227	5f48e244f87f39328d91de93	ERR2586345	Backbone_D1	65	65
LIN_5_cluster	LIN_5_cluster_number1228	5f488b9d677a5575dd246962	SRR1561340	Backbone_D1	65	65
LIN_5_cluster	LIN_5_cluster_number1229	5f49c54064435f7782747c22	ERR1289816	Backbone_D1	65	65
LIN_5_cluster	LIN_5_cluster_number1230	5f49c8c364435f1ef1747c67	ERR1289820	Backbone_D1	65	65
LIN_5_cluster	LIN_5_cluster_number1231	5f47e480677a5503f8245bc6	ERR2397505	Backbone_D1	65	65
LIN_5_cluster	LIN_5_cluster_number1232	5f493cef64435fa35b747066	ERR1228183	Backbone_D2	881	881
LIN_5_cluster	LIN_5_cluster_number1233	5f49fecb677a55affc24866b	ERR486310	Backbone_A	3709	3709
LIN_5_cluster	LIN_5_cluster_number1234	5f497a5df87f39b89691ebd7	ERR1334440	Backbone_D2	86	86
LIN_5_cluster	LIN_5_cluster_number1235	5f47d86d677a555270245b01	SRR5082358	Backbone_D2	86	86
LIN_5_cluster	LIN_5_cluster_number1236	5f48cdce64435f6212745dfc	SRR7657833	Backbone_D2	86	86
LIN_5_cluster	LIN_5_cluster_number1237	5f48e25964435ff7e6745fb5	ERR1541563	Backbone_D2	86	86
LIN_5_cluster	LIN_5_cluster_number1238	5f49de74f87f3917e391f314	ERR2397546	Backbone_D2	86	86
LIN_5_cluster	LIN_5_cluster_number1239	5f487a6764435fd726745708	SRR12233458	Backbone_D2	86	86
LIN_5_cluster	LIN_5_cluster_number1240	5f4878c264435f8e207456f2	ERR926757	Backbone_D2	86	86
LIN_5_cluster	LIN_5_cluster_number1241	5f4ce496677a5599ce248b78	ERR1415642	Backbone_D2	86	86
LIN_5_cluster	LIN_5_cluster_number1242	5f49817e64435f5b6c7476c9	ERR1514928	Backbone_D2	86	86
LIN_5_cluster	LIN_5_cluster_number1243	5f4a20a9677a55ed6b2488e1	ERR2397508	Backbone_D2	86	86
LIN_5_cluster	LIN_5_cluster_number1244	5f2d9213f7578a067ba38abc	ERR4783064	Backbone_D2	86	86
LIN_5_cluster	LIN_5_cluster_number1245	5f495f0c64435f041a7473ce	SRR5513559	Backbone_A	108	108
LIN_5_cluster	LIN_5_cluster_number1246	5f48bc3464435f3313745c86	ERR1415581	Backbone_D2	3682	3682
LIN_5_cluster	LIN_5_cluster_number1247	5f49015e64435f3053746238	ERR1204882	Backbone_A	3147	3147
LIN_5_cluster	LIN_5_cluster_number1248	5f490f0964435f421d746347	ERR486468	Backbone_F	3321	3321
LIN_5_cluster	LIN_5_cluster_number1249	5f48bd0df87f39219091db89	ERR1216981	truncated	1804	1804
LIN_5_cluster	LIN_5_cluster_number1250	5f47c1cb677a55d76a24591b	ERR1228224	Backbone_F	10	10
LIN_5_cluster	LIN_5_cluster_number1251	5f491bae677a554eea247466	ERR3712803	Backbone_B	792	792
LIN_5_cluster	LIN_5_cluster_number1252	5f48d9ba64435f1e4f745eff	ERR1374989	Backbone_F	247	247
LIN_5_cluster	LIN_5_cluster_number1253	5f488a2364435fde8f745857	SRR5467425	Backbone_F	247	247
LIN_5_cluster	LIN_5_cluster_number1254	5f49325ff87f39c59491e58c	ERR1334638	truncated	1414	10101
LIN_5_cluster	LIN_5_cluster_number1255	5f48d37364435f60fe745e75	ERR486402	Backbone_A	831	831
LIN_5_cluster	LIN_5_cluster_number1256	5f48e3bd677a552d3e246fb0	ERR3416128	Backbone_A	831	831
LIN_5_cluster	LIN_5_cluster_number1257	5f48749964435f08c87456bf	SRR5714067	Backbone_A	831	831
LIN_5_cluster	LIN_5_cluster_number1258	5f49142ff87f39ad5291e289	SRR5943220	Backbone_D2	3541	3541
LIN_5_cluster	LIN_5_cluster_number1259	5f47fb69f87f39fcf591c50f	SRR5387010	Backbone_D2	551	551
LIN_5_cluster	LIN_5_cluster_number1260	5f48e853f87f39305891df3a	SRR11841886	Backbone_D2	551	551
LIN_5_cluster	LIN_5_cluster_number1261	5f48233964435f4025745067	ERR1811836	Backbone_D2	198	198
LIN_5_cluster	LIN_5_cluster_number1262	5f4994e0677a5518da247e9c	SRR3168635	Backbone_D2	198	198
LIN_5_cluster	LIN_5_cluster_number1263	5f4930b1f87f39f6bb91e547	ERR3416021	Backbone_D2	198	198
LIN_5_cluster	LIN_5_cluster_number1264	5f488f40f87f39d1f991d7f2	ERR474527	Backbone_D2	3702	3702
LIN_5_cluster	LIN_5_cluster_number1265	5f48c3e1677a55cab3246d29	SRR5513534	Backbone_F	3687	3687
LIN_5_cluster	LIN_5_cluster_number1266	5f2d9213f7578a70e9a38ab4	ERR4783262	Backbone_D2	505	505
LIN_5_cluster	LIN_5_cluster_number1267	5f49664264435f1e9c7474a0	ERR3416296	Backbone_D2	505	505
LIN_5_cluster	LIN_5_cluster_number1268	5f492eb364435f1371746efe	SRR5973405	Backbone_A	1164	1164
LIN_5_cluster	LIN_5_cluster_number1269	5f48fde964435f7b747461ea	ERR3416206	Backbone_E	3630	3630
LIN_5_cluster	LIN_5_cluster_number1270	5f490377f87f39169491e16c	ERR775689	Backbone_D2	1229	3278
LIN_5_cluster	LIN_5_cluster_number1271	5f488fdf64435f764c7458b5	SRR8071976	Backbone_D2	1229	1229
LIN_5_cluster	LIN_5_cluster_number1272	5f4891a0677a55863d246a08	SRR6958736	Backbone_D2	1229	1229
LIN_5_cluster	LIN_5_cluster_number1273	5f4914c6677a55805b24738f	ERR3416322	Backbone_D2	1229	11791
LIN_5_cluster	LIN_5_cluster_number1274	5f49f1a8f87f391c5591f493	ERR3416022	Backbone_E	3630	3630
LIN_5_cluster	LIN_5_cluster_number1275	5f49c8b8677a554f5d248297	ERR1204820	truncated	1243	1243
LIN_5_cluster	LIN_5_cluster_number1276	5f4a149e64435f14cd7481ee	ERR1541562	Backbone_A	1243	1243
LIN_5_cluster	LIN_5_cluster_number1277	5f48e31df87f39455091deb5	SRR5082372	Backbone_E	3630	3630
LIN_5_cluster	LIN_5_cluster_number1278	5f4a111264435f08e974819a	ERR1217391	Backbone_A	3659	3659
LIN_5_cluster	LIN_5_cluster_number1279	5f496320677a550dd5247aab	ERR1217107	Backbone_D2	3653	3653
LIN_5_cluster	LIN_5_cluster_number1280	5f47c335677a556d5d245935	SRR7912008	Backbone_A	3050	3050
LIN_5_cluster	LIN_5_cluster_number1281	5f2d9213f7578a4ab0a3883c	ERR4795750	Backbone_D2	1303	1303
LIN_5_cluster	LIN_5_cluster_number1282	5f48bdddf87f39498291dba7	ERR3416007	Backbone_D2	1303	1303
LIN_5_cluster	LIN_5_cluster_number1283	5f49dc23f87f390a8291f2c3	ERR3416250	Backbone_D2	1303	1303
LIN_5_cluster	LIN_5_cluster_number1284	5f48dd0c64435f5188745f5b	ERR3416251	Backbone_D2	1303	1303
LIN_5_cluster	LIN_5_cluster_number1285	5f49557d677a557832247986	ERR3416104	Backbone_D2	1303	1303
LIN_5_cluster	LIN_5_cluster_number1286	5f48bf1564435fc4c8745cde	ERR1541344	Backbone_A	3010	3678
LIN_5_cluster	LIN_5_cluster_number1287	5f47caf9677a55b7aa2459bd	SRR9641577	Backbone_A	3	3
LIN_5_cluster	LIN_5_cluster_number1288	5f2d9213f7578a34c6a38b1c	ERR4783233	Backbone_C	3010	10054
LIN_5_cluster	LIN_5_cluster_number1289	5f4896b0677a557d15246a48	SRR1655239	Backbone_F	3010	253
LIN_5_cluster	LIN_5_cluster_number1290	5f47da3bf87f3967c991c209	SRR10905925	Backbone_F	3010	253
LIN_5_cluster	LIN_5_cluster_number1291	5f48cdb664435f98a6745ddc	ERR486470	Backbone_A	3010	10165
LIN_5_cluster	LIN_5_cluster_number1292	5f4947bf677a554ded247865	ERR1205014	truncated	3010	704
LIN_5_cluster	LIN_5_cluster_number1293	5f49726264435fb992747587	ERR1216264	Backbone_B	3010	10182
LIN_5_cluster	LIN_5_cluster_number1294	5f48216f64435fe598745045	ERR1830482	Backbone_B	3010	10182
LIN_5_cluster	LIN_5_cluster_number1295	5f496ea364435f5acf747544	SRR1655438	Backbone_F	3010	3191
LIN_5_cluster	LIN_5_cluster_number1296	5f49115a64435f9ac3746383	ERR486365	Backbone_D2	3010	3041
LIN_5_cluster	LIN_5_cluster_number1297	5f49bad7677a55c7282481c4	SRR5082477	Backbone_F	3010	10281
LIN_5_cluster	LIN_5_cluster_number1298	5f47c2a764435f7188744666	ERR1289802	Backbone_F	3010	10283
LIN_5_cluster	LIN_5_cluster_number1299	5f48c908677a55f849246d97	ERR486513	Backbone_F	3010	10286
LIN_5_cluster	LIN_5_cluster_number1300	5f49c83b677a554252248296	ERR1289839	Backbone_F	33	33
LIN_5_cluster	LIN_5_cluster_number1301	5f47e734677a5548ff245c21	ERR2397432	Backbone_C	3010	10032
LIN_5_cluster	LIN_5_cluster_number1302	5f48d4e9677a557b87246ea0	SRR11046533	Backbone_B	3010	11016
LIN_5_cluster	LIN_5_cluster_number1303	5f49584264435f00e774733c	ERR1334421	Backbone_A	1916	1916
LIN_5_cluster	LIN_5_cluster_number1304	5f47cb12677a55a8f52459dd	ERR349769	Backbone_A	1787	1787
LIN_5_cluster	LIN_5_cluster_number1305	5f48c9c8677a5528bf246da1	ERR3416328	Backbone_C	3010	11792
LIN_5_cluster	LIN_5_cluster_number1306	5f4938ed677a55148c24773f	SRR6710481	Backbone_C	3010	10266
LIN_5_cluster	LIN_5_cluster_number1307	5f47cdb264435f13d174474e	SRR6958777	Backbone_D2	700	700
LIN_5_cluster	LIN_5_cluster_number1308	5f48bb50677a55182a246cc9	ERR486508	Backbone_B	3010	26
LIN_5_cluster	LIN_5_cluster_number1309	5f496506f87f395dfd91ea15	ERR1541339	Backbone_F	3677	3677
LIN_5_cluster	LIN_5_cluster_number1310	5f47ce6b677a555bfb245a36	ERR1204225	Backbone_C	3010	3010
LIN_5_cluster	LIN_5_cluster_number1311	5f47dabf64435fa2d0744ac5	ERR1514854	Backbone_E	3010	3638
LIN_5_cluster	LIN_5_cluster_number1312	5f48474c64435f38f5745325	SRR10094553	Backbone_D2	410	410
LIN_5_cluster	LIN_5_cluster_number1313	5f47f3c5677a55fa6c245d58	ERR1218731	Backbone_D2	23	23
LIN_5_cluster	LIN_5_cluster_number1314	5f49e46df87f390e5791f3a6	ERR2397565	Backbone_D2	23	23
LIN_5_cluster	LIN_5_cluster_number1315	5f49c83364435f0677747c5f	ERR1541472	Backbone_D2	23	23
LIN_5_cluster	LIN_5_cluster_number1316	5f48ebcd677a554146247095	ERR2397559	Backbone_D2	23	23
LIN_5_cluster	LIN_5_cluster_number1317	5f48ae59f87f39760291da66	ERR1204976	Backbone_D2	23	23
LIN_5_cluster	LIN_5_cluster_number1318	5f49f32d64435f29ab747fb2	ERR2397560	Backbone_D2	23	23
LIN_5_cluster	LIN_5_cluster_number1319	5f496998677a552035247b59	ERR2397502	Backbone_D2	23	23
LIN_5_cluster	LIN_5_cluster_number1320	5f49910664435f358e7477f6	ERR1334736	Backbone_D2	23	23
LIN_5_cluster	LIN_5_cluster_number1321	5f4944e7677a55bb25247831	ERR1205002	Backbone_D2	23	23
LIN_5_cluster	LIN_5_cluster_number1322	5f49269b677a55c760247562	ERR2397522	Backbone_D2	23	23
LIN_5_cluster	LIN_5_cluster_number1323	5f491fae677a55373b2474be	ERR1217325	Backbone_D2	23	23
LIN_5_cluster	LIN_5_cluster_number1324	5f4a0a68f87f3961be91f66b	SRR5082357	Backbone_D2	23	23
LIN_5_cluster	LIN_5_cluster_number1325	5f48b988f87f398d8891db1d	ERR2397527	Backbone_D2	23	23
LIN_5_cluster	LIN_5_cluster_number1326	5f4906ec677a55953b247281	SRR5082369	Backbone_D2	23	23
LIN_5_cluster	LIN_5_cluster_number1327	5f47e898f87f39f68b91c360	SRR5432530	Backbone_D2	23	23
LIN_5_cluster	LIN_5_cluster_number1328	5f49098d677a55fd922472c4	ERR2397500	Backbone_D2	23	23
LIN_5_cluster	LIN_5_cluster_number1329	5f47d246677a5533c9245a93	ERR1761497	Backbone_D2	23	23
LIN_5_cluster	LIN_5_cluster_number1330	5f49e845f87f390ce891f3f8	SRR9218215	Backbone_D2	23	23
LIN_5_cluster	LIN_5_cluster_number1331	5f47c796677a55c37e24597f	SRR5713912	Backbone_D2	23	23
LIN_5_cluster	LIN_5_cluster_number1332	5f47c4f964435ff54a7446bf	SRR5713920	Backbone_D2	23	23
LIN_5_cluster	LIN_5_cluster_number1333	5f497bd7677a5528a4247cd3	SRR4036807	Backbone_D2	23	23
LIN_5_cluster	LIN_5_cluster_number1334	5f492f42677a552055247655	ERR2586346	Backbone_D2	23	23
LIN_5_cluster	LIN_5_cluster_number1335	5f49b616677a550cdd248164	SRR9208897	Backbone_D2	23	23
LIN_5_cluster	LIN_5_cluster_number1336	5f485eb5677a5534af2465da	ERR1796031	Backbone_D2	23	23
LIN_5_cluster	LIN_5_cluster_number1337	5f47d07064435ff320744777	SRR5713914	Backbone_D2	23	23
LIN_5_cluster	LIN_5_cluster_number1338	5f49ff71677a550917248688	SRR5082359	Backbone_D2	23	23
LIN_5_cluster	LIN_5_cluster_number1339	5f49204c64435f698d746d70	SRR5082380	Backbone_D2	23	23
LIN_5_cluster	LIN_5_cluster_number1340	5f4903fc677a55344724722d	SRR5082373	Backbone_D2	23	23
LIN_5_cluster	LIN_5_cluster_number1341	5f48fa69f87f395d7291e093	ERR2586360	Backbone_D2	23	23
LIN_5_cluster	LIN_5_cluster_number1342	5f48e978f87f392adf91df68	SRR5082371	Backbone_D2	23	23
LIN_5_cluster	LIN_5_cluster_number1343	5f47fd2a677a5563c7245e19	SRR5082377	Backbone_D2	23	23
LIN_5_cluster	LIN_5_cluster_number1344	5f48a13af87f393b5b91d93c	ERR486288	Backbone_E	3010	163
LIN_5_cluster	LIN_5_cluster_number1345	5f47eec3f87f39bd2d91c3ec	ERR1228361	Backbone_E	3010	163
LIN_5_cluster	LIN_5_cluster_number1346	5f495467f87f39227791e889	ERR1375022	Backbone_F	922	922
LIN_5_cluster	LIN_5_cluster_number1347	5f482808f87f3903bd91c89b	ERR1830481	Backbone_F	922	922
LIN_5_cluster	LIN_5_cluster_number1348	5f47e555f87f39e2fc91c32b	ERR3402838	Backbone_F	922	922
LIN_5_cluster	LIN_5_cluster_number1349	5f48247bf87f3916db91c83f	ERR1840992	Backbone_F	922	922
LIN_5_cluster	LIN_5_cluster_number1350	5f2d9213f7578a58eaa38bdb	ERR4635333	Backbone_B	1798	1798
LIN_5_cluster	LIN_5_cluster_number1351	5f481d8df87f39290691c7a6	SRR3465562	Backbone_A	2623	2623
LIN_5_cluster	LIN_5_cluster_number1352	5f48c2b6677a556ee9246d11	SRR6946355	truncated	3822	3822
LIN_5_cluster	LIN_5_cluster_number1353	5f48fb9c64435f0ec07461a3	ERR1514846	Backbone_A	321	321
LIN_5_cluster	LIN_5_cluster_number1354	5f48bc2c64435f2b9a745c7e	DRR065591	Backbone_A	321	321
LIN_5_cluster	LIN_5_cluster_number1355	5f49294564435f44cb746e61	ERR1289856	Backbone_F	453	453
LIN_5_cluster	LIN_5_cluster_number1356	5f480cf3f87f39093a91c67b	SRR3219817	Backbone_A	10022	10278
LIN_5_cluster	LIN_5_cluster_number1357	5f4878d5677a555ab6246819	ERR1541474	Backbone_F	10026	10284
LIN_5_cluster	LIN_5_cluster_number1358	5f497643f87f396e3591eba7	ERR3891017	Backbone_D2	10090	10371
LIN_5_cluster	LIN_5_cluster_number1359	5f492772677a5527e4247586	SRR10442771	Backbone_F	10088	10369
LIN_5_cluster	LIN_5_cluster_number1360	5f494dda64435fc308747223	ERR1204996	Backbone_C	3635	3635
LIN_5_cluster	LIN_5_cluster_number1361	5f497527677a552329247c3a	ERR4221527	Backbone_A	10074	10816
LIN_5_cluster	LIN_5_cluster_number1362	5f4a2508677a55c22124895c	ERR2106420	Backbone_F	10086	10367
LIN_5_cluster	LIN_5_cluster_number1363	5f485e21677a5509fd2465c3	SRR5973251	Backbone_A	10076	10350
LIN_5_cluster	LIN_5_cluster_number1364	5f4878d464435f33ec745701	ERR486336	Backbone_C	76	490
LIN_5_cluster	LIN_5_cluster_number1365	5f47ed5d677a554d88245ce8	SRR6958756	Backbone_C	76	490
LIN_5_cluster	LIN_5_cluster_number1366	5f498a82677a554381247db7	ERR1795977	Backbone_C	76	76
LIN_5_cluster	LIN_5_cluster_number1367	5f4a2988f87f39e55a91f8d2	SRR5514212	Backbone_A	76	3613
LIN_5_cluster	LIN_5_cluster_number1368	5f4cb71a677a551ae3248b46	SRR6713417	Backbone_C	76	76
LIN_5_cluster	LIN_5_cluster_number1369	5f47e5fa64435f3737744ba5	ERR2397588	Backbone_C	76	76
LIN_5_cluster	LIN_5_cluster_number1370	5f49e59d677a553781248446	ERR3416186	Backbone_C	76	76
LIN_5_cluster	LIN_5_cluster_number1371	5f48f82df87f39aa1791e06d	ERR3416213	Backbone_C	76	11565
LIN_5_cluster	LIN_5_cluster_number1372	5f2d9213f7578a124da38b1b	ERR4783283	Backbone_D2	10089	11164
LIN_5_cluster	LIN_5_cluster_number1373	5f487d5364435f442474576a	ERR3416376	Backbone_C	76	11761
LIN_5_cluster	LIN_5_cluster_number1374	5f495b44f87f392a4b91e94e	ERR3416239	Backbone_C	76	11737
LIN_5_cluster	LIN_5_cluster_number1375	5f491b26677a55810a247452	ERR3416373	Backbone_D2	76	11760
LIN_5_cluster	LIN_5_cluster_number1376	5f48a09964435f40f9745a10	ERR474467	Backbone_C	76	10048
LIN_5_cluster	LIN_5_cluster_number1377	5f49c8ba64435f7f51747c63	ERR1334455	Backbone_C	76	10052
LIN_5_cluster	LIN_5_cluster_number1378	5f4a13ae64435f634d7481bf	SRR5386386	Backbone_C	76	10052
LIN_5_cluster	LIN_5_cluster_number1379	5f49404464435fa7557470a0	ERR4019904	Backbone_C	76	10052
LIN_5_cluster	LIN_5_cluster_number1380	5f4a17ec64435f55e674822a	ERR3416086	Backbone_C	76	10052
LIN_5_cluster	LIN_5_cluster_number1381	5f4a237e64435f0535748322	ERR1218569	Backbone_A	76	10212
LIN_5_cluster	LIN_5_cluster_number1382	5f2d9213f7578a12cda38829	ERR4795723	Backbone_A	10066	10965
LIN_5_cluster	LIN_5_cluster_number1383	5f48b87ff87f393dfd91db13	SRR5514224	Backbone_C	76	1263
LIN_5_cluster	LIN_5_cluster_number1384	5f486f26f87f39730f91cd18	SRR10127102	Backbone_A	10308	10711
LIN_5_cluster	LIN_5_cluster_number1385	5f4921b364435f8134746d90	SRR1609108	Backbone_C	76	1263
LIN_5_cluster	LIN_5_cluster_number1386	5f488d4f677a5593aa24699c	ERR3416320	Backbone_B	10308	11096
LIN_5_cluster	LIN_5_cluster_number1387	5f49737364435f94d274759c	ERR3416063	Backbone_C	76	1263
LIN_5_cluster	LIN_5_cluster_number1388	5f49cf2d64435f06f4747ce6	ERR3415980	Backbone_D2	10308	11170
LIN_5_cluster	LIN_5_cluster_number1389	5f49b8d7677a5552cb2481a6	ERR3416315	Backbone_C	76	1263
LIN_5_cluster	LIN_5_cluster_number1390	5f4836d5f87f3907eb91c991	ERR1616432	Backbone_B	10308	11672
LIN_5_cluster	LIN_5_cluster_number1391	5f49d6a0677a5534d224839d	ERR1415635	Backbone_C	8	8
LIN_5_cluster	LIN_5_cluster_number1392	5f499e44f87f392a3891ee33	SRR5513553	Backbone_C	8	8
LIN_5_cluster	LIN_5_cluster_number1393	5f48fbb7677a552d2f2471d8	ERR2397586	Backbone_C	8	8
LIN_5_cluster	LIN_5_cluster_number1394	5f49558af87f3973c491e8aa	ERR3416038	Backbone_C	8	8
LIN_5_cluster	LIN_5_cluster_number1395	5f49ae43677a557c7d2480d1	ERR3416198	Backbone_A	495	495
LIN_5_cluster	LIN_5_cluster_number1396	5f47f3b2677a555414245d4f	SRR5385739	Backbone_F	10194	10533
LIN_5_cluster	LIN_5_cluster_number1397	5f48e03ff87f39764e91de4d	ERR3416219	Backbone_B	10198	11733
LIN_5_cluster	LIN_5_cluster_number1398	5f49b8d164435f67e6747af8	SRR10294894	Backbone_F	10337	12065
LIN_5_cluster	LIN_5_cluster_number1399	5f49fa2e64435fd102748013	ERR486396	Backbone_F	10011	10024
LIN_5_cluster	LIN_5_cluster_number1400	5f48ea49677a554d99247045	ERR1795946	Backbone_F	883	883
LIN_5_cluster	LIN_5_cluster_number1401	5f48d81b677a552e90246f0b	ERR3416310	Backbone_C	10359	11788
LIN_5_cluster	LIN_5_cluster_number1402	5f4a0214677a557a8c2486af	ERR3564472	Backbone_A	10331	10747
LIN_5_cluster	LIN_5_cluster_number1403	5f481cca677a55afdf2460a3	ERR1815292	Backbone_F	883	10223
LIN_5_cluster	LIN_5_cluster_number1404	5f48d815677a55d4ed246f06	ERR3416166	Backbone_F	883	10223
LIN_5_cluster	LIN_5_cluster_number1405	5f48652a64435f057d7455c6	ERR3415941	Backbone_A	10331	11649
LIN_5_cluster	LIN_5_cluster_number1406	5f2d9213f7578a603ea38ad0	ERR4783132	Backbone_D1	10212	10557
LIN_5_cluster	LIN_5_cluster_number1407	5f49641df87f39530591e9fb	ERR3416343	Backbone_C	10265	11797
LIN_5_cluster	LIN_5_cluster_number1408	5f48622664435f70de745577	SRR11841851	Backbone_F	10259	10625
LIN_5_cluster	LIN_5_cluster_number1409	5f488d55677a554be12469a1	ERR3416390	Backbone_F	10135	10439
LIN_5_cluster	LIN_5_cluster_number1410	5f484d02677a551971246437	SRR10116460	Backbone_F	10334	10751
LIN_5_cluster	LIN_5_cluster_number1411	5f49f079677a556d7e248543	ERR3712767	Backbone_A	2004	983
LIN_5_cluster	LIN_5_cluster_number1412	5f487ba3f87f39fad891ce07	SRR6958854	Backbone_A	2004	2004
LIN_5_cluster	LIN_5_cluster_number1413	5f49ecf9677a55161a2484f8	ERR474553	Backbone_A	2004	2004
LIN_5_cluster	LIN_5_cluster_number1414	5f48818c64435f72d97457d2	ERR1878516	Backbone_A	2004	2004
LIN_5_cluster	LIN_5_cluster_number1415	5f492fee64435f6fe9746f24	ERR3712807	Backbone_A	2004	2004
LIN_5_cluster	LIN_5_cluster_number1416	5f483a20677a555d192462ff	SRR10094530	Backbone_A	2004	10150
LIN_5_cluster	LIN_5_cluster_number1417	5f481c2ff87f3931ca91c790	DRR192205	Backbone_A	2004	584
LIN_5_cluster	LIN_5_cluster_number1418	5f48c1f164435fecac745d0b	ERR3416270	Backbone_A	2004	584
LIN_5_cluster	LIN_5_cluster_number1419	5f48ba21677a5501d3246cae	ERR1374917	Backbone_A	2004	584
LIN_5_cluster	LIN_5_cluster_number1420	5f49935e64435f425f74782f	ERR3712633	Backbone_A	2004	10864
LIN_5_cluster	LIN_5_cluster_number1421	5f4a0a6cf87f39d65c91f66f	ERR3416071	Backbone_A	2004	11661
LIN_5_cluster	LIN_5_cluster_number1422	5f49a078f87f390a0f91ee5f	ERR3416371	Backbone_A	2004	11661
LIN_5_cluster	LIN_5_cluster_number1423	5f49dc2cf87f392eec91f2c7	ERR1217458	Backbone_D1	611	719
LIN_5_cluster	LIN_5_cluster_number1424	5f494693f87f393b5891e775	SRR9217863	Backbone_A	10222	10570
LIN_5_cluster	LIN_5_cluster_number1425	5f4877eaf87f39ad5091cdd1	SRR11706095	Backbone_A	10222	10570
LIN_5_cluster	LIN_5_cluster_number1426	5f3a6c592ff7d27ae985cbd8	ERR1853013	Backbone_D1	611	3809
LIN_5_cluster	LIN_5_cluster_number1427	5f4945cd64435fd61e74717c	SRR1582873	Backbone_D1	611	3809
LIN_5_cluster	LIN_5_cluster_number1428	5f48de3c64435f3e3f745f6c	ERR1289817	Backbone_A	611	483
LIN_5_cluster	LIN_5_cluster_number1429	5f49016864435fb52574623d	SRR11267916	Backbone_D2	10160	10485
LIN_5_cluster	LIN_5_cluster_number1430	5f48f2e4f87f39950291e016	ERR3416332	Backbone_F	10261	11794
LIN_5_cluster	LIN_5_cluster_number1431	5f48b1c8f87f39109791daa1	SRR11585107	Backbone_D2	628	3615
LIN_5_cluster	LIN_5_cluster_number1432	5f486b8464435f9d86745625	SRR5385775	Backbone_D2	628	3615
LIN_5_cluster	LIN_5_cluster_number1433	5f487a70677a553015246846	ERR1217205	Backbone_D2	628	10167
LIN_5_cluster	LIN_5_cluster_number1434	5f2d9213f7578a2f35a38bdd	ERR4635341	Backbone_D2	10197	10537
LIN_5_cluster	LIN_5_cluster_number1435	5f3a6c592ff7d25fd085cc32	ERR1853103	Backbone_D1	628	628
LIN_5_cluster	LIN_5_cluster_number1436	5f4934d664435f416d746f89	ERR1216950	Backbone_D1	628	628
LIN_5_cluster	LIN_5_cluster_number1437	5f49b62df87f393cb191f029	SRR5387027	Backbone_D1	628	628
LIN_5_cluster	LIN_5_cluster_number1438	5f499aaf677a555208247f33	SRR6958755	Backbone_D1	628	628
LIN_5_cluster	LIN_5_cluster_number1439	5f48a1caf87f3983fa91d949	SRR8306305	truncated	628	3576
LIN_5_cluster	LIN_5_cluster_number1440	5f48f37d64435f204d7460e0	SRR12072636	Backbone_A	10268	10638
LIN_5_cluster	LIN_5_cluster_number1441	5f4902caf87f3943eb91e14c	ERR1217187	Backbone_D2	628	920
LIN_5_cluster	LIN_5_cluster_number1442	5f48f258f87f39080591e00c	ERR1217091	Backbone_D1	2703	2703
LIN_5_cluster	LIN_5_cluster_number1443	5f48704c64435f643874566e	ERR3416248	Backbone_D1	2703	2703
LIN_5_cluster	LIN_5_cluster_number1444	5f49d5b6f87f39032291f261	ERR3416035	Backbone_A	10147	10464
LIN_5_cluster	LIN_5_cluster_number1445	5f48cceb677a55064a246df1	SRR5513516	Backbone_D2	3612	3612
LIN_5_cluster	LIN_5_cluster_number1446	5f48c59ff87f3938ec91dc57	ERR3564453	Backbone_D2	10323	10738
LIN_5_cluster	LIN_5_cluster_number1447	5f488ff9677a5557082469d9	ERR3416335	Backbone_F	10190	11722
LIN_5_cluster	LIN_5_cluster_number1448	5f4886c2677a5577f7246908	ERR3416181	Backbone_F	10190	11722
LIN_5_cluster	LIN_5_cluster_number1449	5f485323f87f39eb4691cb52	SRR6505410	Backbone_F	10099	10383
LIN_5_cluster	LIN_5_cluster_number1450	5f497134677a551fc2247bfd	ERR3416176	Backbone_A	10336	10756
LIN_5_cluster	LIN_5_cluster_number1451	5f48ee3f64435f84c4746071	ERR2586356	Backbone_D2	412	412
LIN_5_cluster	LIN_5_cluster_number1452	5f47c330677a5559a4245933	SRR10905620	Backbone_D2	412	412
LIN_5_cluster	LIN_5_cluster_number1453	5f48d389677a5564f8246e94	ERR3162578	Backbone_D2	412	10014
LIN_5_cluster	LIN_5_cluster_number1454	5f49a3af64435f06a2747951	ERR486398	Backbone_D1	10006	10103
LIN_5_cluster	LIN_5_cluster_number1455	5f494c28677a5527922478da	ERR3416406	Backbone_F	10006	10103
LIN_5_cluster	LIN_5_cluster_number1456	5f3a6c592ff7d2c91285cb8c	ERR1852937	Backbone_F	10158	10482
LIN_5_cluster	LIN_5_cluster_number1457	5f3a6c592ff7d21bcd85cbc8	ERR1852997	Backbone_D2	10284	11211
LIN_5_cluster	LIN_5_cluster_number1458	5f49f28b64435f261e747f96	SRR11841933	Backbone_F	10221	10569
LIN_5_cluster	LIN_5_cluster_number1459	5f48d146677a557972246e63	ERR3416009	Backbone_C	10229	10581
LIN_5_cluster	LIN_5_cluster_number1460	5f47f04364435f821a744c5f	ERR1289767	Backbone_F	491	491
LIN_5_cluster	LIN_5_cluster_number1461	5f486a46677a55af8a246702	SRR5513618	Backbone_D1	1658	1658
LIN_5_cluster	LIN_5_cluster_number1462	5f48a78864435f7976745ab3	SRR6836082	Backbone_F	491	491
LIN_5_cluster	LIN_5_cluster_number1463	5f48e1c0f87f3966bb91de8a	ERR3416329	Backbone_F	491	491
LIN_5_cluster	LIN_5_cluster_number1464	5f486f2af87f39149d91cd1a	ERR3416326	Backbone_C	10300	11620
LIN_5_cluster	LIN_5_cluster_number1465	5f4ce4b1677a5514be248b8f	ERR1740520	truncated	10247	10605
LIN_5_cluster	LIN_5_cluster_number1466	5f49eefc677a55024824852a	ERR3564473	Backbone_D2	10332	10748
LIN_5_cluster	LIN_5_cluster_number1467	5f48fd1364435f48457461ca	ERR1541294	Backbone_F	1015	1015
LIN_5_cluster	LIN_5_cluster_number1468	5f490cc3677a5512562472ef	ERR3416006	Backbone_F	491	11038
LIN_5_cluster	LIN_5_cluster_number1469	5f49891f64435f48d474775a	SRR5943326	Backbone_A	1015	10257
LIN_5_cluster	LIN_5_cluster_number1470	5f495b46f87f391a5291e94f	SRR6710188	Backbone_D2	1015	1140
LIN_5_cluster	LIN_5_cluster_number1471	5f4989c664435f3095747772	ERR3416357	Backbone_D2	1015	11802
LIN_5_cluster	LIN_5_cluster_number1472	5f488617f87f39795091cea5	SRR11046672	Backbone_D2	10110	10471
LIN_5_cluster	LIN_5_cluster_number1473	5f48e854f87f390ea391df3c	ERR3416247	Backbone_D2	10110	10471
LIN_5_cluster	LIN_5_cluster_number1474	5f492ddf64435f8684746ee8	ERR3564452	Backbone_D2	10322	10737
LIN_5_cluster	LIN_5_cluster_number1475	5f49d214677a55b368248360	ERR3416029	Backbone_C	491	11685
LIN_5_cluster	LIN_5_cluster_number1476	5f4a0f91f87f39e0a591f6f5	ERR1415685	Backbone_D2	1574	1574
LIN_5_cluster	LIN_5_cluster_number1477	5f47cbce64435f6b94744736	ERR3403221	Backbone_D2	10142	10453
LIN_5_cluster	LIN_5_cluster_number1478	5f491d61f87f395c9191e34e	ERR3564474	Backbone_D2	10333	10749
LIN_5_cluster	LIN_5_cluster_number1479	5f49040e677a557bcd24723d	SRR5513619	Backbone_D2	3688	3688
LIN_5_cluster	LIN_5_cluster_number1480	5f4878d764435f918a745704	ERR2303538	Backbone_D1	10130	11184
LIN_5_cluster	LIN_5_cluster_number1481	5f49f53b64435f15b1747fde	ERR3416366	Backbone_D1	10130	11807
LIN_5_cluster	LIN_5_cluster_number1482	5f489a97677a55bcde246a89	ERR3416173	Backbone_B	3828	3828
LIN_5_cluster	LIN_5_cluster_number1483	5f4ce49e677a5547bb248b7f	SRR9217774	Backbone_F	10645	11259
LIN_5_cluster	LIN_5_cluster_number1484	5f497142677a558d7b247c04	ERR3416364	Backbone_F	10645	11805
LIN_5_cluster	LIN_5_cluster_number1485	5f47cbe5f87f39d78f91c0c6	ERR1217456	Backbone_D2	3663	3663
LIN_5_cluster	LIN_5_cluster_number1486	5f48a092f87f39c95991d91e	ERR3416238	Backbone_F	10524	11062
LIN_5_cluster	LIN_5_cluster_number1487	5f49ea20677a55f0f224849f	ERR3416212	Backbone_A	10434	11731
LIN_5_cluster	LIN_5_cluster_number1488	5f48cc23677a557ffb246de2	SRR3051259	Backbone_C	10493	11012
LIN_5_cluster	LIN_5_cluster_number1489	5f48cb5264435fd63a745dcb	ERR3416093	Backbone_D2	10379	11699
LIN_5_cluster	LIN_5_cluster_number1490	5f49496b677a556a34247894	SRR10294976	truncated	10480	10987
LIN_5_cluster	LIN_5_cluster_number1491	5f4816a6f87f3904f991c740	ERR1840997	Backbone_A	10397	10863
LIN_5_cluster	LIN_5_cluster_number1492	5f4899da677a55683d246a81	SRR1655204	Backbone_B	846	846
LIN_5_cluster	LIN_5_cluster_number1493	5f4874a164435f3ac97456c7	SRR6710636	Backbone_B	846	10203
LIN_5_cluster	LIN_5_cluster_number1494	5f49c09364435f7ac2747bc4	ERR298807	Backbone_B	846	10203
LIN_5_cluster	LIN_5_cluster_number1495	5f49eb52677a5529932484c1	ERR3416144	Backbone_D1	846	10640
LIN_5_cluster	LIN_5_cluster_number1496	5f2d9213f7578a7811a38abe	ERR4783395	Backbone_D2	10579	11165
LIN_5_cluster	LIN_5_cluster_number1497	5f487f8f677a5532b624687b	ERR3416361	Backbone_D1	846	11803
LIN_5_cluster	LIN_5_cluster_number1498	5f48f66cf87f39ed8c91e064	SRR6958782	Backbone_A	3817	3817
LIN_5_cluster	LIN_5_cluster_number1499	5f49036c64435f6429746256	ERR2303479	Backbone_E	10583	11186
LIN_5_cluster	LIN_5_cluster_number1500	5f49bb7564435fe2b9747b57	ERR1374891	Backbone_A	3132	3132
LIN_5_cluster	LIN_5_cluster_number1501	5f47bece677a55ba282458d1	ERR1204870	Backbone_A	3132	3132
LIN_5_cluster	LIN_5_cluster_number1502	5f48a4ab64435f33ac745a71	SRR3051172	Backbone_F	10472	10990
LIN_5_cluster	LIN_5_cluster_number1503	5f486909677a5571742466cf	ERR3162634	Backbone_A	3609	3609
LIN_5_cluster	LIN_5_cluster_number1504	5f490ccf64435f3f19746302	ERR3416105	Backbone_A	10650	11703
LIN_5_cluster	LIN_5_cluster_number1505	5f49659f64435f6fce747495	SRR1561357	Backbone_D2	10396	10861
LIN_5_cluster	LIN_5_cluster_number1506	5f486839f87f39335291ccae	ERR1217104	Backbone_Is-2	290	290
LIN_5_cluster	LIN_5_cluster_number1507	5f4847eb64435fb6ac745345	SRR10295027	Backbone_Is-2	290	290
LIN_5_cluster	LIN_5_cluster_number1508	5f48553bf87f39a5c491cb8b	DRR178442	Backbone_Is-2	290	290
LIN_5_cluster	LIN_5_cluster_number1509	5f49413464435f3b737470dd	ERR1334637	Backbone_Is-2	290	290
LIN_5_cluster	LIN_5_cluster_number1510	5f48f4b064435f8c69746119	ERR1334642	Backbone_Is-2	290	290
LIN_5_cluster	LIN_5_cluster_number1511	5f4945c4f87f39f41791e769	SRR10153258	Backbone_F	10627	11238
LIN_5_cluster	LIN_5_cluster_number1512	5f489d7bf87f39590c91d8d7	SRR9217853	Backbone_A	10577	11159
LIN_5_cluster	LIN_5_cluster_number1513	5f47c09b64435f1c7e744601	SRR11972537	Backbone_B	10639	11252
LIN_5_cluster	LIN_5_cluster_number1514	5f4ce43f64435fabbc7485e1	ERR1375039	Backbone_D2	968	968
LIN_5_cluster	LIN_5_cluster_number1515	5f2d9213f7578a8294a38ad3	ERR4783342	Backbone_A	10649	11264
LIN_5_cluster	LIN_5_cluster_number1516	5f48df68f87f39724191de32	ERR3416327	Backbone_D2	968	968
LIN_5_cluster	LIN_5_cluster_number1517	5f49404d677a552a082477f7	ERR1217431	Backbone_D2	514	514
LIN_5_cluster	LIN_5_cluster_number1518	5f48f42764435f6f1d74610b	ERR3416301	Backbone_D2	514	514
LIN_5_cluster	LIN_5_cluster_number1519	5f47bcc364435f5854744585	ERR875954	Backbone_D2	514	10204
LIN_5_cluster	LIN_5_cluster_number1520	5f48669b64435f57467455de	ERR3416399	Backbone_D2	10537	11863
LIN_5_cluster	LIN_5_cluster_number1521	5f49aa2064435f51cc7479ae	ERR3416207	Backbone_D2	10537	11729
LIN_5_cluster	LIN_5_cluster_number1522	5f48360464435f41c07451da	SRR5973243	Backbone_A	10537	12404
LIN_5_cluster	LIN_5_cluster_number1523	5f49444af87f394a3b91e73f	ERR257598	Backbone_F	10546	11091
LIN_5_cluster	LIN_5_cluster_number1524	5f486d8464435f7fe774563f	ERR3416314	Backbone_D2	3636	3636
LIN_5_cluster	LIN_5_cluster_number1525	5f2d9213f7578a1d40a38bd7	ERR4635317	Backbone_D2	10641	11254
LIN_5_cluster	LIN_5_cluster_number1526	5f486f1a64435f5950745652	SRR2098698	Backbone_D2	44	44
LIN_5_cluster	LIN_5_cluster_number1527	5f4889a2677a554e86246948	DRR198056	Backbone_D2	10610	11219
LIN_5_cluster	LIN_5_cluster_number1528	5f4870e1f87f3913d291cd3a	ERR3416293	Backbone_D2	3157	3157
LIN_5_cluster	LIN_5_cluster_number1529	5f48006af87f396d2491c570	SRR10482464	Backbone_D2	107	107
LIN_5_cluster	LIN_5_cluster_number1530	5f49a291677a55dfdc247fee	ERR1217040	Backbone_D2	107	107
LIN_5_cluster	LIN_5_cluster_number1531	5f48b36c677a55e4a0246bff	ERR3416047	Backbone_D2	107	10384
LIN_5_cluster	LIN_5_cluster_number1532	5f4925fe64435f0789746de8	ERR1217313	Backbone_A	107	2777
LIN_5_cluster	LIN_5_cluster_number1533	5f49e7b764435fd069747ecf	ERR1541484	Backbone_D2	107	10012
LIN_5_cluster	LIN_5_cluster_number1534	5f481f9964435f6346745015	SRR10294926	Backbone_D2	107	10012
LIN_5_cluster	LIN_5_cluster_number1535	5f4a0b51f87f39c37891f696	ERR1217242	Backbone_D2	107	10102
LIN_5_cluster	LIN_5_cluster_number1536	5f4a0ddf64435fef70748187	SRR5082376	Backbone_D2	10647	11636
LIN_5_cluster	LIN_5_cluster_number1537	5f496596f87f39bc9791ea23	ERR3416331	Backbone_D2	10647	11793
LIN_5_cluster	LIN_5_cluster_number1538	5f493a5ef87f39614d91e67d	SRR8071939	Backbone_D2	107	219
LIN_5_cluster	LIN_5_cluster_number1539	5f493444677a5556362476c3	ERR1218727	Backbone_D2	107	1530
LIN_5_cluster	LIN_5_cluster_number1540	5f49ab9364435f2eeb7479c4	SRR5082381	Backbone_D2	10377	10831
LIN_5_cluster	LIN_5_cluster_number1541	5f2d9213f7578a50fba38a6a	ERR4785063	Backbone_D2	10693	11312
LIN_5_cluster	LIN_5_cluster_number1542	5f48878ff87f3995c491cecc	ERR3416121	Backbone_F	10395	10857
LIN_5_cluster	LIN_5_cluster_number1543	5f2d9213f7578a3597a38acd	ERR4783552	Backbone_A	10513	11265
LIN_5_cluster	LIN_5_cluster_number1544	5f47bcc864435fa0d3744589	SRR8286531	Backbone_D2	10654	11271
LIN_5_cluster	LIN_5_cluster_number1545	5f48d12d64435f6cb6745e3a	SRR1656303	Backbone_D2	43	10112
LIN_5_cluster	LIN_5_cluster_number1546	5f4843c1677a551b402463c6	SRR3219835	Backbone_D2	43	10045
LIN_5_cluster	LIN_5_cluster_number1547	5f493c0e677a553cc6247788	SRR1561230	Backbone_D2	43	10045
LIN_5_cluster	LIN_5_cluster_number1548	5f48a2f3f87f39798491d968	DRR065582	Backbone_D2	43	10045
LIN_5_cluster	LIN_5_cluster_number1549	5f4a20aa64435f09a774830e	ERR3416060	Backbone_D2	43	43
LIN_5_cluster	LIN_5_cluster_number1550	5f48f655677a551bb6247157	ERR3415989	Backbone_D2	101	101
LIN_5_cluster	LIN_5_cluster_number1551	5f486b7064435f14f6745614	SRR11267892	Backbone_D2	10631	11242
LIN_5_cluster	LIN_5_cluster_number1552	5f492560677a554bcf24753f	ERR1218744	Backbone_D2	101	101
LIN_5_cluster	LIN_5_cluster_number1553	5f47e894f87f39e43691c35e	ERR1289717	Backbone_D2	101	101
LIN_5_cluster	LIN_5_cluster_number1554	5f47f9e5f87f3936b791c4e1	SRR7912005	Backbone_D2	101	101
LIN_5_cluster	LIN_5_cluster_number1555	5f49c175f87f391aaa91f0dd	DRR121816	Backbone_D2	101	101
LIN_5_cluster	LIN_5_cluster_number1556	5f496c6c64435f5e32747513	SRR9217829	Backbone_F	101	101
LIN_5_cluster	LIN_5_cluster_number1557	5f484f58677a55765224646c	SRR6478763	Backbone_D2	101	101
LIN_5_cluster	LIN_5_cluster_number1558	5f49b1b7f87f399cd291efd5	ERR474547	Backbone_D2	101	101
LIN_5_cluster	LIN_5_cluster_number1559	5f48ad1ff87f391f4891da41	ERR3712747	Backbone_D2	101	101
LIN_5_cluster	LIN_5_cluster_number1560	5f2d9213f7578aed41a38b2f	ERR4783506	Backbone_D2	101	101
LIN_5_cluster	LIN_5_cluster_number1561	5f49a320677a55bc7d247ff6	ERR3416089	Backbone_D2	101	101
LIN_5_cluster	LIN_5_cluster_number1562	5f49171af87f398ed991e2cf	ERR1334617	Backbone_D2	101	101
LIN_5_cluster	LIN_5_cluster_number1563	5f4a192964435fa7c074825c	ERR1541537	Backbone_D2	101	101
LIN_5_cluster	LIN_5_cluster_number1564	5f49cd49677a556cc1248310	ERR985162	Backbone_D2	101	101
LIN_5_cluster	LIN_5_cluster_number1565	5f489542f87f39b7d791d845	SRR5513556	Backbone_D2	101	101
LIN_5_cluster	LIN_5_cluster_number1566	5f47c12b64435f625c74461e	SRR10482471	Backbone_D2	101	101
LIN_5_cluster	LIN_5_cluster_number1567	5f492d3bf87f3941d691e4f8	ERR1761467	Backbone_D2	101	101
LIN_5_cluster	LIN_5_cluster_number1568	5f49cdf6677a5598f4248340	ERR3416226	Backbone_C	10712	11735
LIN_5_cluster	LIN_5_cluster_number1569	5f49d37064435f0d9e747d20	ERR3363848	Backbone_B	10594	11198
LIN_5_cluster	LIN_5_cluster_number1570	5f4950a9677a559f7b24791a	ERR3416337	Backbone_A	10405	11679
LIN_5_cluster	LIN_5_cluster_number1571	5f49eab7f87f39455191f439	ERR3416010	Backbone_A	10405	11679
LIN_5_cluster	LIN_5_cluster_number1572	5f49078764435f3fd47462aa	ERR1415648	Backbone_D2	607	3669
LIN_5_cluster	LIN_5_cluster_number1573	5f499ab0677a5578b0247f35	ERR486506	Backbone_D2	383	10172
LIN_5_cluster	LIN_5_cluster_number1574	5f47e56ff87f39e11f91c333	ERR2397536	Backbone_D2	383	110
LIN_5_cluster	LIN_5_cluster_number1575	5f49f76af87f395a2791f4f9	ERR1541296	Backbone_A	383	10075
LIN_5_cluster	LIN_5_cluster_number1576	5f47d247677a555fed245a94	ERR1289789	Backbone_D2	383	42
LIN_5_cluster	LIN_5_cluster_number1577	5f491217677a55ed29247354	ERR1204849	Backbone_D2	383	42
LIN_5_cluster	LIN_5_cluster_number1578	5f4813d8677a554a4c245fc7	ERR1813608	Backbone_D2	383	42
LIN_5_cluster	LIN_5_cluster_number1579	5f47e725f87f396c5191c34c	ERR486283	Backbone_A	383	10114
LIN_5_cluster	LIN_5_cluster_number1580	5f48c149f87f39804591dc05	SRR1222430	Backbone_A	383	10114
LIN_5_cluster	LIN_5_cluster_number1581	5f49f316677a5573b0248588	DRR065627	Backbone_A	383	383
LIN_5_cluster	LIN_5_cluster_number1582	5f488afcf87f39810491d7a0	ERR3713030	Backbone_A	383	383
LIN_5_cluster	LIN_5_cluster_number1583	5f49608a64435ff2d074740f	SRR1561238	Backbone_A	383	383
LIN_5_cluster	LIN_5_cluster_number1584	5f485ebd677a5525762465e0	ERR486421	Backbone_A	231	231
LIN_5_cluster	LIN_5_cluster_number1585	5f48ebbc677a5503f724707f	ERR1334729	Backbone_D2	870	870
LIN_5_cluster	LIN_5_cluster_number1586	5f49aafbf87f396c7791ef73	ERR1228177	Backbone_D2	870	870
LIN_5_cluster	LIN_5_cluster_number1587	5f496c74677a55fd06247bb4	SRR8885634	Backbone_D2	870	870
LIN_5_cluster	LIN_5_cluster_number1588	5f49bf25f87f3994a891f0ae	ERR1334610	Backbone_D2	870	870
LIN_5_cluster	LIN_5_cluster_number1589	5f4941fef87f39467991e712	ERR1541264	Backbone_D2	416	416
LIN_5_cluster	LIN_5_cluster_number1590	5f48a1cd64435f0c70745a35	ERR1541290	Backbone_D2	750	750
LIN_5_cluster	LIN_5_cluster_number1591	5f47db5764435f7241744ad8	ERR1217445	Backbone_D2	416	416
LIN_5_cluster	LIN_5_cluster_number1592	5f48ea4af87f39ff9391df7b	SRR9734806	Backbone_B	359	359
LIN_5_cluster	LIN_5_cluster_number1593	5f490e3964435f90aa746335	ERR3415935	Backbone_A	10783	11422
LIN_5_cluster	LIN_5_cluster_number1594	5f49a15764435f56ff747938	ERR486376	Backbone_B	359	359
LIN_5_cluster	LIN_5_cluster_number1595	5f4a1b8a64435f315e74827b	ERR486768	Backbone_B	359	359
LIN_5_cluster	LIN_5_cluster_number1596	5f486ae4677a5584dc246721	ERR1334650	truncated	359	359
LIN_5_cluster	LIN_5_cluster_number1597	5f48d73964435fbfac745ec9	ERR1204978	truncated	359	359
LIN_5_cluster	LIN_5_cluster_number1598	5f48e7ac64435f70bb746003	ERR3712569	Backbone_D2	10781	11419
LIN_5_cluster	LIN_5_cluster_number1599	5f49f945677a55533d248600	ERR3416041	Backbone_C	10838	11689
LIN_5_cluster	LIN_5_cluster_number1600	5f48b62d677a550cfa246c58	ERR3416258	Backbone_A	10848	11770
LIN_5_cluster	LIN_5_cluster_number1601	5f48d42764435f7372745ea9	ERR1541291	Backbone_D2	343	343
LIN_5_cluster	LIN_5_cluster_number1602	5f47d6f9f87f392c7391c198	ERR1374995	Backbone_D2	343	343
LIN_5_cluster	LIN_5_cluster_number1603	5f496d49f87f39d2db91eac1	ERR3564480	Backbone_D2	10861	11547
LIN_5_cluster	LIN_5_cluster_number1604	5f495aaf677a55c73f2479f5	ERR3564481	Backbone_F	10860	11546
LIN_5_cluster	LIN_5_cluster_number1605	5f47bf5df87f3993d891c019	ERR1334581	Backbone_F	308	308
LIN_5_cluster	LIN_5_cluster_number1606	5f49f3fef87f3901e691f4b0	ERR3416150	Backbone_D2	10870	11714
LIN_5_cluster	LIN_5_cluster_number1607	5f47d8f8f87f3992dd91c1be	ERR3403185	Backbone_A	252	3621
LIN_5_cluster	LIN_5_cluster_number1608	5f48082c64435f0c22744e43	ERR1616346	Backbone_A	252	252
LIN_5_cluster	LIN_5_cluster_number1609	5f4817ed677a556f2a24601c	ERR1618478	Backbone_A	252	252
LIN_5_cluster	LIN_5_cluster_number1610	5f48de4864435fff7b745f72	ERR486456	Backbone_A	252	10023
LIN_5_cluster	LIN_5_cluster_number1611	5f486ae0677a5529ff24671e	ERR2397545	Backbone_F	252	10240
LIN_5_cluster	LIN_5_cluster_number1612	5f49957e677a55bcca247eaf	ERR474475	Backbone_A	252	10216
LIN_5_cluster	LIN_5_cluster_number1613	5f49ff7cf87f392de591f5af	ERR3416164	Backbone_F	252	2648
LIN_5_cluster	LIN_5_cluster_number1614	5f49084a677a55556c24728d	SRR4115192	Backbone_F	252	10342
LIN_5_cluster	LIN_5_cluster_number1615	5f49f3f9f87f39631491f4ae	ERR1217065	Backbone_A	1082	1082
LIN_5_cluster	LIN_5_cluster_number1616	5f49e7a5f87f39200091f3e4	ERR3712910	Backbone_D2	1082	1082
LIN_5_cluster	LIN_5_cluster_number1617	5f4a0ebff87f39544391f6d6	ERR3416174	Backbone_F	10957	11721
LIN_5_cluster	LIN_5_cluster_number1618	5f4992cf677a55574e247e6a	ERR1334526	Backbone_D2	1823	1823
LIN_5_cluster	LIN_5_cluster_number1619	5f49d371677a551186248365	ERR3416134	Backbone_A	10953	11711
LIN_5_cluster	LIN_5_cluster_number1620	5f49bd7a64435fbb78747b93	SRR5386171	Backbone_B	10983	11772
LIN_5_cluster	LIN_5_cluster_number1621	5f494b57f87f39161991e7d6	ERR3416119	Backbone_A	10951	11708
LIN_5_cluster	LIN_5_cluster_number1622	5f47c1d664435f719d74464b	ERR2303457	Backbone_A	11029	11853
LIN_5_cluster	LIN_5_cluster_number1623	5f49062164435f5df1746297	ERR1334438	Backbone_D2	2451	2451
LIN_5_cluster	LIN_5_cluster_number1624	5f49ce9464435f4312747cd6	SRR10160928	Backbone_D2	11195	12072
LIN_5_cluster	LIN_5_cluster_number1625	5f47d67264435fbb31744835	SRR9217882	Backbone_A	11280	12222
LIN_5_cluster	LIN_5_cluster_number1626	5f48992b677a557661246a54	ERR3416079	Backbone_A	10930	11665
LIN_5_cluster	LIN_5_cluster_number1627	5f47fe4d64435ff9e1744d72	ERR3415967	Backbone_A	10930	11665
LIN_5_cluster	LIN_5_cluster_number1628	5f4930b5f87f39feca91e54b	ERR3416202	Backbone_A	10961	11727
LIN_5_cluster	LIN_5_cluster_number1629	5f4914cf677a552cad247393	SRR8738493	Backbone_A	13	13
LIN_5_cluster	LIN_5_cluster_number1630	5f49f5d3677a55aa5a2485c5	ERR3416359	Backbone_A	13	13
LIN_5_cluster	LIN_5_cluster_number1631	5f48684464435f3dcf7455ed	ERR1289722	Backbone_A	13	13
LIN_5_cluster	LIN_5_cluster_number1632	5f49fc5d64435f53af74803c	SRR5513514	Backbone_A	13	13
LIN_5_cluster	LIN_5_cluster_number1633	5f499942677a550278247f0d	ERR775604	Backbone_A	13	13
LIN_5_cluster	LIN_5_cluster_number1634	5f2d9213f7578a3192a387bc	ERR4795392	Backbone_A	13	13
LIN_5_cluster	LIN_5_cluster_number1635	5f49a97bf87f39783591ef42	SRR3051218	Backbone_A	13	13
LIN_5_cluster	LIN_5_cluster_number1636	5f49af6264435f80cc747a02	ERR3416356	Backbone_C	11000	11798
LIN_5_cluster	LIN_5_cluster_number1637	5f48ab7d677a553a54246b74	ERR298815	Backbone_D2	13	10272
LIN_5_cluster	LIN_5_cluster_number1638	5f49380d64435fef2d746fcf	ERR1878523	Backbone_D2	13	327
LIN_5_cluster	LIN_5_cluster_number1639	5f4896b164435f470974594b	SRR1655373	Backbone_D2	13	327
LIN_5_cluster	LIN_5_cluster_number1640	5f48ba2c64435fd89b745c44	ERR1375016	Backbone_D2	13	327
LIN_5_cluster	LIN_5_cluster_number1641	5f493dd5677a5582d02477c2	SRR8071940	truncated	13	327
LIN_5_cluster	LIN_5_cluster_number1642	5f4a0a66f87f39fa1d91f66a	SRR9217886	Backbone_D2	13	327
LIN_5_cluster	LIN_5_cluster_number1643	5f485ea3677a5562442465ca	ERR3416266	Backbone_F	10985	11775
LIN_5_cluster	LIN_5_cluster_number1644	5f48d8e864435f510b745ee7	ERR3416281	Backbone_F	10993	11783
LIN_5_cluster	LIN_5_cluster_number1645	5f47f8ba677a555b2e245dbe	ERR3063479	Backbone_A	13	10543
LIN_5_cluster	LIN_5_cluster_number1646	5f3a6c592ff7d2126885cb50	ERR1852877	Backbone_A	11394	12432
LIN_5_cluster	LIN_5_cluster_number1647	5f48c348677a55765c246d1c	ERR3416279	Backbone_D2	10992	11782
LIN_5_cluster	LIN_5_cluster_number1648	5f49ba3f64435fdcac747b27	ERR3416283	Backbone_F	10994	11784
LIN_5_cluster	LIN_5_cluster_number1649	5f48a86164435f7bbc745ad4	ERR486441	Backbone_F	460	460
LIN_5_cluster	LIN_5_cluster_number1650	5f47e5fc677a553ddf245c06	ERR1761512	Backbone_F	15	15
LIN_5_cluster	LIN_5_cluster_number1651	5f4a189a64435f79f074824d	SRR3051180	Backbone_F	15	15
LIN_5_cluster	LIN_5_cluster_number1652	5f3a6c592ff7d2268485cb8d	ERR1852938	Backbone_F	15	15
LIN_5_cluster	LIN_5_cluster_number1653	5f3a6c592ff7d297fa85cb0d	ERR1852810	Backbone_F	15	15
LIN_5_cluster	LIN_5_cluster_number1654	5f3a6c592ff7d2f7c685caf5	ERR1852784	Backbone_F	15	15
LIN_5_cluster	LIN_5_cluster_number1655	5f47e272f87f392df491c2d9	SRR12233550	Backbone_F	15	15
LIN_5_cluster	LIN_5_cluster_number1656	5f47eec9f87f39719191c3f0	ERR2190095	Backbone_F	15	15
LIN_5_cluster	LIN_5_cluster_number1657	5f487b9964435f8cc7745725	SRR11841881	Backbone_F	15	15
LIN_5_cluster	LIN_5_cluster_number1658	5f487bb2f87f39432991ce0e	ERR3712604	Backbone_F	15	15
LIN_5_cluster	LIN_5_cluster_number1659	5f48b86b64435fe297745c1a	ERR3712594	Backbone_F	15	15
LIN_5_cluster	LIN_5_cluster_number1660	5f48bf0d64435f134a745cd7	ERR3712425	Backbone_F	15	15
LIN_5_cluster	LIN_5_cluster_number1661	5f48c5ab677a554fd7246d55	SRR11841812	Backbone_F	15	15
LIN_5_cluster	LIN_5_cluster_number1662	5f490c35f87f39146891e231	SRR8885607	Backbone_F	15	15
LIN_5_cluster	LIN_5_cluster_number1663	5f49af6ef87f39137491efbb	SRR11841830	Backbone_F	15	15
LIN_5_cluster	LIN_5_cluster_number1664	5f49c54e64435f808c747c28	ERR3712376	Backbone_F	15	15
LIN_5_cluster	LIN_5_cluster_number1665	5f49e2c264435f4228747e6f	ERR3712749	Backbone_F	15	15
LIN_5_cluster	LIN_5_cluster_number1666	5f2d9213f7578a54bda38860	ERR4795814	Backbone_F	15	15
LIN_5_cluster	LIN_5_cluster_number1667	5f3a6c592ff7d25df085cc0e	ERR1853067	Backbone_F	15	15
LIN_5_cluster	LIN_5_cluster_number1668	5f47ce8464435f69e974475b	ERR2586387	Backbone_F	15	15
LIN_5_cluster	LIN_5_cluster_number1669	5f47ff1ef87f3929c491c557	DRR076949	Backbone_D2	15	15
LIN_5_cluster	LIN_5_cluster_number1670	5f4836c0677a5507fc2462a9	SRR10116408	Backbone_F	15	15
LIN_5_cluster	LIN_5_cluster_number1671	5f4843d1f87f39669b91ca4b	SRR10116723	Backbone_F	15	15
LIN_5_cluster	LIN_5_cluster_number1672	5f48d2ec64435f0e8d745e6a	DRR076953	Backbone_D2	15	15
LIN_5_cluster	LIN_5_cluster_number1673	5f4a1a62f87f39a41591f7aa	SRR9734709	Backbone_F	15	15
LIN_5_cluster	LIN_5_cluster_number1674	5f4ce541677a552a5f248c06	DRR076945	Backbone_D2	15	15
LIN_5_cluster	LIN_5_cluster_number1675	5f2d9213f7578a2262a388b0	ERR4795694	truncated	15	15
LIN_5_cluster	LIN_5_cluster_number1676	5f2d9213f7578a8ec6a388c0	ERR4795398	Backbone_F	15	15
LIN_5_cluster	LIN_5_cluster_number1677	5f47f336f87f39af7d91c472	ERR3162644	Backbone_F	15	15
LIN_5_cluster	LIN_5_cluster_number1678	5f47ff24677a559da2245e42	SRR5387400	Backbone_F	15	15
LIN_5_cluster	LIN_5_cluster_number1679	5f48aef5f87f3916e591da7f	SRR6656624	Backbone_F	15	15
LIN_5_cluster	LIN_5_cluster_number1680	5f497027677a55a6c1247bef	SRR4302280	Backbone_F	15	15
LIN_5_cluster	LIN_5_cluster_number1681	5f498b7564435f556174778d	SRR9217845	Backbone_F	15	15
LIN_5_cluster	LIN_5_cluster_number1682	5f49b6bf677a55ebf1248180	DRR100995	Backbone_F	15	15
LIN_5_cluster	LIN_5_cluster_number1683	5f4a28ed64435ff72d748387	SRR5387345	Backbone_F	15	15
LIN_5_cluster	LIN_5_cluster_number1684	5f4cb4b664435fac82748504	SRR6656602	Backbone_F	15	15
LIN_5_cluster	LIN_5_cluster_number1685	5f47bf64f87f39898791c01c	SRR8286493	Backbone_F	15	15
LIN_5_cluster	LIN_5_cluster_number1686	5f47c12464435f73e2744617	SRR6208315	Backbone_F	15	15
LIN_5_cluster	LIN_5_cluster_number1687	5f47c832677a558a6f24599e	SRR6208316	Backbone_F	15	15
LIN_5_cluster	LIN_5_cluster_number1688	5f47cd9f64435fd875744746	SRR6656626	Backbone_F	15	15
LIN_5_cluster	LIN_5_cluster_number1689	5f47cdae64435f22de74474c	SRR6208302	Backbone_F	15	15
LIN_5_cluster	LIN_5_cluster_number1690	5f47cf15677a55ca2f245a53	SRR6656603	Backbone_F	15	15
LIN_5_cluster	LIN_5_cluster_number1691	5f47d07f64435f8092744783	SRR6208317	Backbone_F	15	15
LIN_5_cluster	LIN_5_cluster_number1692	5f47d125677a557238245a84	SRR6656631	Backbone_F	15	15
LIN_5_cluster	LIN_5_cluster_number1693	5f47d251677a5508f4245a9c	SRR6656608	Backbone_F	15	15
LIN_5_cluster	LIN_5_cluster_number1694	5f47d252f87f39905591c149	SRR6208314	Backbone_F	15	15
LIN_5_cluster	LIN_5_cluster_number1695	5f47d37064435f1a437447c1	SRR6208319	Backbone_F	15	15
LIN_5_cluster	LIN_5_cluster_number1696	5f47d4aff87f39bc0f91c174	SRR6208325	Backbone_F	15	15
LIN_5_cluster	LIN_5_cluster_number1697	5f47d98df87f39f4cb91c1cd	SRR6208327	Backbone_F	15	15
LIN_5_cluster	LIN_5_cluster_number1698	5f47d995f87f394d7091c1d7	SRR6656612	Backbone_F	15	15
LIN_5_cluster	LIN_5_cluster_number1699	5f47dbef677a5563af245b42	SRR6208307	Backbone_F	15	15
LIN_5_cluster	LIN_5_cluster_number1700	5f47dc83f87f3937b491c22c	SRR6208301	Backbone_F	15	15
LIN_5_cluster	LIN_5_cluster_number1701	5f47dd2f64435f0049744b17	SRR6208326	Backbone_F	15	15
LIN_5_cluster	LIN_5_cluster_number1702	5f47e03c64435f22c0744b58	SRR6656609	Backbone_F	15	15
LIN_5_cluster	LIN_5_cluster_number1703	5f47e03f64435fbc01744b5b	SRR6656618	Backbone_F	15	15
LIN_5_cluster	LIN_5_cluster_number1704	5f47e042f87f39d96c91c298	SRR6656601	Backbone_F	15	15
LIN_5_cluster	LIN_5_cluster_number1705	5f47e3a6677a557234245ba2	SRR6208304	Backbone_F	15	15
LIN_5_cluster	LIN_5_cluster_number1706	5f47e3b7677a558ab1245bb0	SRR6208300	Backbone_F	15	15
LIN_5_cluster	LIN_5_cluster_number1707	5f47e3bef87f3951f391c31f	SRR6656610	Backbone_F	15	15
LIN_5_cluster	LIN_5_cluster_number1708	5f47e7d164435fd6a6744bf2	SRR6208320	Backbone_F	15	15
LIN_5_cluster	LIN_5_cluster_number1709	5f47e8a4677a550810245c41	SRR6656623	Backbone_F	15	15
LIN_5_cluster	LIN_5_cluster_number1710	5f47ebcaf87f39429391c3ad	SRR6656616	Backbone_F	15	15
LIN_5_cluster	LIN_5_cluster_number1711	5f47f03864435f80aa744c51	SRR6208310	Backbone_F	15	15
LIN_5_cluster	LIN_5_cluster_number1712	5f47f118f87f394af891c433	SRR6208311	Backbone_F	15	15
LIN_5_cluster	LIN_5_cluster_number1713	5f47f316677a5552d7245d40	ERR3162536	truncated	15	15
LIN_5_cluster	LIN_5_cluster_number1714	5f47f319f87f395dad91c45a	SRR6656606	Backbone_F	15	15
LIN_5_cluster	LIN_5_cluster_number1715	5f47f3baf87f39051f91c47b	SRR6208312	Backbone_F	15	15
LIN_5_cluster	LIN_5_cluster_number1716	5f47f48964435f4790744cc0	SRR6656619	Backbone_F	15	15
LIN_5_cluster	LIN_5_cluster_number1717	5f47f53e677a55d121245d93	SRR6208299	Backbone_F	15	15
LIN_5_cluster	LIN_5_cluster_number1718	5f47f954f87f39c23891c4c3	SRR6208308	Backbone_F	15	15
LIN_5_cluster	LIN_5_cluster_number1719	5f47fb5af87f395e8091c502	SRR6656620	Backbone_F	15	15
LIN_5_cluster	LIN_5_cluster_number1720	5f47fbf464435f64ed744d3f	SRR6208323	Backbone_F	15	15
LIN_5_cluster	LIN_5_cluster_number1721	5f47ffd064435fb525744d96	SRR6656621	Backbone_F	15	15
LIN_5_cluster	LIN_5_cluster_number1722	5f480256677a557179245e80	SRR6208306	Backbone_F	15	15
LIN_5_cluster	LIN_5_cluster_number1723	5f48056464435f5b89744e1c	DRR124981	Backbone_F	15	15
LIN_5_cluster	LIN_5_cluster_number1724	5f481d86677a5579b52460a5	DRR125007	Backbone_F	15	15
LIN_5_cluster	LIN_5_cluster_number1725	5f48202ff87f392eaf91c7cd	DRR125009	Backbone_F	15	15
LIN_5_cluster	LIN_5_cluster_number1726	5f48220b64435f1aec74505c	DRR125016	Backbone_F	15	15
LIN_5_cluster	LIN_5_cluster_number1727	5f48634d64435f64567455a3	SRR6656628	Backbone_F	15	15
LIN_5_cluster	LIN_5_cluster_number1728	5f488272677a552f8a2468d0	SRR10377162	Backbone_F	15	15
LIN_5_cluster	LIN_5_cluster_number1729	5f48f4be64435f4ead746124	SRR6208305	Backbone_F	15	15
LIN_5_cluster	LIN_5_cluster_number1730	5f48ff5f677a550c632471fa	DRR198033	Backbone_F	15	15
LIN_5_cluster	LIN_5_cluster_number1731	5f490cb964435f6d827462f8	SRR6656629	Backbone_F	15	15
LIN_5_cluster	LIN_5_cluster_number1732	5f49278264435f6373746e1c	SRR6656617	Backbone_F	15	15
LIN_5_cluster	LIN_5_cluster_number1733	5f4959bd677a550d002479d7	SRR6656630	Backbone_F	15	15
LIN_5_cluster	LIN_5_cluster_number1734	5f495b33f87f39164a91e947	SRR6656632	Backbone_F	15	15
LIN_5_cluster	LIN_5_cluster_number1735	5f49643164435f0a4b747468	SRR6656625	Backbone_F	15	15
LIN_5_cluster	LIN_5_cluster_number1736	5f49a818f87f392d0491ef1a	SRR6656607	Backbone_F	15	15
LIN_5_cluster	LIN_5_cluster_number1737	5f4a17e6677a55bc68248818	SRR6656611	Backbone_F	15	15
LIN_5_cluster	LIN_5_cluster_number1738	5f4a1ffe64435f5ad47482fa	SRR6656613	Backbone_F	15	15
LIN_5_cluster	LIN_5_cluster_number1739	5f4cb4acf87f39801391fdff	SRR6656615	Backbone_F	15	15
LIN_5_cluster	LIN_5_cluster_number1740	5f4cb4ad64435fcbb47484fc	SRR6656634	Backbone_F	15	15
LIN_5_cluster	LIN_5_cluster_number1741	5f4cb4af64435f73d97484fd	SRR6656614	Backbone_F	15	15
LIN_5_cluster	LIN_5_cluster_number1742	5f4cb4b264435f4f15748500	SRR6656635	Backbone_F	15	15
LIN_5_cluster	LIN_5_cluster_number1743	5f4ce3d564435f41ae748589	SRR6656604	Backbone_F	15	15
LIN_5_cluster	LIN_5_cluster_number1744	5f4ce45464435f144b7485f2	SRR6656633	Backbone_F	15	15
LIN_5_cluster	LIN_5_cluster_number1745	5f4ce4a5677a55876e248b86	SRR6208318	Backbone_F	15	15
LIN_5_cluster	LIN_5_cluster_number1746	5f4ce4bdf87f39b1d591feee	SRR6208309	Backbone_F	15	15
LIN_5_cluster	LIN_5_cluster_number1747	5f4ce4f6f87f39151d91ff05	SRR6208303	Backbone_F	15	15
LIN_5_cluster	LIN_5_cluster_number1748	5f4ce510677a55e08f248bde	SRR6208324	Backbone_F	15	15
LIN_5_cluster	LIN_5_cluster_number1749	5f2d9213f7578afcb4a38b7f	ERR4635153	Backbone_F	15	15
LIN_5_cluster	LIN_5_cluster_number1750	5f47facf677a551335245de7	ERR3162555	Backbone_F	15	15
LIN_5_cluster	LIN_5_cluster_number1751	5f49944564435feae1747842	SRR11816972	Backbone_F	15	15
LIN_5_cluster	LIN_5_cluster_number1752	5f4a0d4264435f4a0874816d	ERR3771750	Backbone_F	15	15
LIN_5_cluster	LIN_5_cluster_number1753	5f4860bf677a555472246612	ERR3696601	Backbone_F	15	15
LIN_5_cluster	LIN_5_cluster_number1754	5f485e16677a55046b2465ba	SRR3051191	Backbone_D2	14	10156
LIN_5_cluster	LIN_5_cluster_number1755	5f49186ff87f39342e91e2d9	SRR8174900	Backbone_D2	14	10156
LIN_5_cluster	LIN_5_cluster_number1756	5f49798e677a5574e3247c96	SRR8175023	Backbone_D2	14	10156
LIN_5_cluster	LIN_5_cluster_number1757	5f499228f87f39035991eda1	SRR8175020	Backbone_D2	14	10156
LIN_5_cluster	LIN_5_cluster_number1758	5f4a11a8f87f392ff091f72f	SRR2098765	Backbone_D2	14	10156
LIN_5_cluster	LIN_5_cluster_number1759	5f2d9213f7578adfa2a38bff	ERR4635161	Backbone_D2	14	10156
LIN_5_cluster	LIN_5_cluster_number1760	5f48e985677a55488024703c	ERR3162635	Backbone_D2	14	10156
LIN_5_cluster	LIN_5_cluster_number1761	5f47cc6cf87f39399391c0cf	SRR6480153	Backbone_F	258	340
LIN_5_cluster	LIN_5_cluster_number1762	5f47da2664435f7daf744ab6	SRR2724096	Backbone_F	258	340
LIN_5_cluster	LIN_5_cluster_number1763	5f480053677a555408245e64	SRR1561210	truncated	258	340
LIN_5_cluster	LIN_5_cluster_number1764	5f49736b64435f293c747594	ERR349834	Backbone_F	258	340
LIN_5_cluster	LIN_5_cluster_number1765	5f486d6ff87f39554691cd05	SRR7160688	truncated	258	340
LIN_5_cluster	LIN_5_cluster_number1766	5f48efaf64435f2f887460ab	SRR7160711	Backbone_F	258	340
LIN_5_cluster	LIN_5_cluster_number1767	5f48ff63677a5582ba2471fc	SRR6480150	Backbone_F	258	340
LIN_5_cluster	LIN_5_cluster_number1768	5f4945bb677a552b6724783d	SRR6480136	Backbone_F	258	340
LIN_5_cluster	LIN_5_cluster_number1769	5f498a83f87f390cfd91ed34	SRR5642051	Backbone_F	258	340
LIN_5_cluster	LIN_5_cluster_number1770	5f49f8a1f87f39e27e91f518	DRR121797	Backbone_F	258	340
LIN_5_cluster	LIN_5_cluster_number1771	5f48a26df87f39edf391d95e	SRR8885622	Backbone_A	258	340
LIN_5_cluster	LIN_5_cluster_number1772	5f49158d64435f3d6b746c69	SRR8885628	Backbone_F	258	340
LIN_5_cluster	LIN_5_cluster_number1773	5f2d9213f7578a33d4a3883f	ERR4795753	Backbone_F	258	340
LIN_5_cluster	LIN_5_cluster_number1774	5f2d9213f7578aac94a38867	ERR4795826	truncated	258	340
LIN_5_cluster	LIN_5_cluster_number1775	5f2d9213f7578ae196a38854	ERR4795787	Backbone_F	258	340
LIN_5_cluster	LIN_5_cluster_number1776	5f4964f364435f17e2747474	SRR5386616	Backbone_F	258	340
LIN_5_cluster	LIN_5_cluster_number1777	5f2d9213f7578ad39da3890e	ERR4795757	Backbone_F	258	340
LIN_5_cluster	LIN_5_cluster_number1778	5f47c1d364435f0e02744648	ERR3164705	Backbone_F	258	340
LIN_5_cluster	LIN_5_cluster_number1779	5f47c9a4f87f391f4f91c0b7	SRR9734577	Backbone_F	258	340
LIN_5_cluster	LIN_5_cluster_number1780	5f47e121f87f393c8391c2b8	SRR9734727	Backbone_F	258	340
LIN_5_cluster	LIN_5_cluster_number1781	5f47e3bd677a554e97245bb5	ERR2743743	Backbone_F	258	340
LIN_5_cluster	LIN_5_cluster_number1782	5f47fd23f87f39f81491c525	ERR4298512	Backbone_F	258	340
LIN_5_cluster	LIN_5_cluster_number1783	5f480d08f87f39732d91c684	DRR125025	Backbone_F	258	340
LIN_5_cluster	LIN_5_cluster_number1784	5f482b79677a55539f2461bf	DRR192206	Backbone_F	258	340
LIN_5_cluster	LIN_5_cluster_number1785	5f490418677a55148b247245	ERR3164693	Backbone_F	258	340
LIN_5_cluster	LIN_5_cluster_number1786	5f490f07677a55648524730a	SRR9140937	Backbone_F	258	340
LIN_5_cluster	LIN_5_cluster_number1787	5f492040677a5559612474d1	DRR121811	Backbone_F	258	340
LIN_5_cluster	LIN_5_cluster_number1788	5f49260b64435fed33746df4	DRR121822	Backbone_F	258	340
LIN_5_cluster	LIN_5_cluster_number1789	5f494047677a5549932477f3	SRR10376983	Backbone_C	258	340
LIN_5_cluster	LIN_5_cluster_number1790	5f49616064435f79c074742d	DRR111568	Backbone_F	258	340
LIN_5_cluster	LIN_5_cluster_number1791	5f49883ff87f39332b91ed0b	ERR3164695	Backbone_F	258	340
LIN_5_cluster	LIN_5_cluster_number1792	5f49c33b64435ff3ba747c0f	ERR2743748	Backbone_F	258	340
LIN_5_cluster	LIN_5_cluster_number1793	5f4ce3de64435f2cdd748591	ERR2743752	Backbone_F	258	340
LIN_5_cluster	LIN_5_cluster_number1794	5f2d9213f7578a0d6ca38934	ERR4795406	Backbone_F	258	340
LIN_5_cluster	LIN_5_cluster_number1795	5f2d9213f7578a6defa38935	ERR4795407	Backbone_F	258	340
LIN_5_cluster	LIN_5_cluster_number1796	5f47db6164435f8b06744ae6	SRR8054607	Backbone_C	258	340
LIN_5_cluster	LIN_5_cluster_number1797	5f47f493677a55bf42245d69	ERR3891083	Backbone_F	258	340
LIN_5_cluster	LIN_5_cluster_number1798	5f47ed5b677a55f2fd245ce7	ERR2586388	Backbone_F	258	10268
LIN_5_cluster	LIN_5_cluster_number1799	5f48e110f87f393ec091de5b	ERR3081548	Backbone_F	258	10268
LIN_5_cluster	LIN_5_cluster_number1800	5f492ebe677a5522ae247647	ERR3081546	Backbone_F	258	10268
LIN_5_cluster	LIN_5_cluster_number1801	5f49569164435fd46a747309	ERR3081550	Backbone_F	258	10268
LIN_5_cluster	LIN_5_cluster_number1802	5f497d89f87f39fcac91ec3b	ERR3081544	Backbone_F	258	10268
LIN_5_cluster	LIN_5_cluster_number1803	5f499443677a5548af247e80	ERR3081549	Backbone_F	258	10268
LIN_5_cluster	LIN_5_cluster_number1804	5f49f49ef87f39e99e91f4cb	ERR3081545	Backbone_F	258	10268
LIN_5_cluster	LIN_5_cluster_number1805	5f49663ff87f39095c91ea41	ERR4372129	Backbone_C	258	10811
LIN_5_cluster	LIN_5_cluster_number1806	5f486ce064435f758874562b	SRR9062548	Backbone_A	258	11
LIN_5_cluster	LIN_5_cluster_number1807	5f49c34af87f39305891f105	SRR10394605	Backbone_A	258	11
LIN_5_cluster	LIN_5_cluster_number1808	5f47c29e677a55d6eb245927	SRR1166962	Backbone_F	258	258
LIN_5_cluster	LIN_5_cluster_number1809	5f47db6364435ff97d744ae8	ERR1761518	Backbone_F	258	258
LIN_5_cluster	LIN_5_cluster_number1810	5f47dc9cf87f39439a91c241	SRR2724090	Backbone_F	258	258
LIN_5_cluster	LIN_5_cluster_number1811	5f47e936677a55165b245c64	ERR1761521	Backbone_F	258	258
LIN_5_cluster	LIN_5_cluster_number1812	5f47f24b677a552513245d36	ERR1761517	Backbone_F	258	258
LIN_5_cluster	LIN_5_cluster_number1813	5f47fc9064435f00eb744d5e	SRR6204393	Backbone_F	258	258
LIN_5_cluster	LIN_5_cluster_number1814	5f48006364435f2572744da2	SRR9858692	Backbone_F	258	258
LIN_5_cluster	LIN_5_cluster_number1815	5f48621d64435fcb7a74556f	SRR6204357	Backbone_F	258	258
LIN_5_cluster	LIN_5_cluster_number1816	5f4865edf87f391b1791cc6a	SRR6204378	Backbone_F	258	258
LIN_5_cluster	LIN_5_cluster_number1817	5f48a86a64435f2ff3745ae0	ERR1761477	truncated	258	258
LIN_5_cluster	LIN_5_cluster_number1818	5f48b0ec64435fd28c745b87	ERR1761545	Backbone_F	258	258
LIN_5_cluster	LIN_5_cluster_number1819	5f48b639677a550cd0246c63	SRR1166970	Backbone_F	258	258
LIN_5_cluster	LIN_5_cluster_number1820	5f48c6be677a559b6b246d68	SRR9858693	Backbone_F	258	258
LIN_5_cluster	LIN_5_cluster_number1821	5f4952b0677a55122924793e	SRR6204371	Backbone_F	258	258
LIN_5_cluster	LIN_5_cluster_number1822	5f496d37f87f39685891eab2	SRR6204353	Backbone_F	258	258
LIN_5_cluster	LIN_5_cluster_number1823	5f498d6a64435f2b107477ae	SRR9858691	Backbone_F	258	258
LIN_5_cluster	LIN_5_cluster_number1824	5f49ee7164435f4c44747f55	SRR6204336	Backbone_F	258	258
LIN_5_cluster	LIN_5_cluster_number1825	5f4a12e864435f21d17481b8	SRR6204359	Backbone_F	258	258
LIN_5_cluster	LIN_5_cluster_number1826	5f47c98c64435f81bc744707	ERR1761536	Backbone_F	258	258
LIN_5_cluster	LIN_5_cluster_number1827	5f47da27f87f39ebae91c1f8	SRR9858658	Backbone_F	258	258
LIN_5_cluster	LIN_5_cluster_number1828	5f47de0b677a55a21c245b6f	SRR9858906	Backbone_F	258	258
LIN_5_cluster	LIN_5_cluster_number1829	5f48756ff87f3940e891cda3	SRR9858816	Backbone_F	258	258
LIN_5_cluster	LIN_5_cluster_number1830	5f4877fe677a55da2e24680a	ERR1761537	Backbone_F	258	258
LIN_5_cluster	LIN_5_cluster_number1831	5f491b2f677a552ddf247460	SRR9858659	Backbone_F	258	258
LIN_5_cluster	LIN_5_cluster_number1832	5f499cf8f87f39e81891ee0c	SRR5386561	Backbone_F	258	258
LIN_5_cluster	LIN_5_cluster_number1833	5f4a060b677a558de924870b	SRR3987125	truncated	258	258
LIN_5_cluster	LIN_5_cluster_number1834	5f4ce4ba677a5569cb248b97	SRR5385780	Backbone_F	258	258
LIN_5_cluster	LIN_5_cluster_number1835	5f47d1a5f87f396de891c11d	SRR5385625	Backbone_F	258	258
LIN_5_cluster	LIN_5_cluster_number1836	5f47d53d677a55245a245ac2	SRR6844999	Backbone_F	258	258
LIN_5_cluster	LIN_5_cluster_number1837	5f47de00677a559ab6245b6a	SRR5385662	Backbone_F	258	258
LIN_5_cluster	LIN_5_cluster_number1838	5f48d65664435fb92c745eb2	SRR9858807	Backbone_F	258	258
LIN_5_cluster	LIN_5_cluster_number1839	5f49737e64435f4a557475a5	ERR1761474	Backbone_F	258	258
LIN_5_cluster	LIN_5_cluster_number1840	5f49d8a564435fe97e747d94	SRR6844974	Backbone_F	258	258
LIN_5_cluster	LIN_5_cluster_number1841	5f49eefff87f3979b391f45c	SRR10116532	Backbone_F	258	258
LIN_5_cluster	LIN_5_cluster_number1842	5f2d9213f7578a8bbca38889	ERR4795665	Backbone_F	258	258
LIN_5_cluster	LIN_5_cluster_number1843	5f47c13d64435f33cb74462e	SRR9858799	Backbone_F	258	258
LIN_5_cluster	LIN_5_cluster_number1844	5f47e693f87f391e9091c341	SRR5387414	Backbone_F	258	258
LIN_5_cluster	LIN_5_cluster_number1845	5f4803a4677a5508a9245ea4	SRR10116798	Backbone_F	258	258
LIN_5_cluster	LIN_5_cluster_number1846	5f480439677a559f89245ebb	SRR10116655	Backbone_F	258	258
LIN_5_cluster	LIN_5_cluster_number1847	5f48055c64435fd898744e12	SRR10116562	truncated	258	258
LIN_5_cluster	LIN_5_cluster_number1848	5f48265564435f2cc77450b9	SRR2550679	Backbone_F	258	258
LIN_5_cluster	LIN_5_cluster_number1849	5f48308e64435f43cc74517c	SRR10116809	Backbone_F	258	258
LIN_5_cluster	LIN_5_cluster_number1850	5f484f61677a5520e2246473	SRR10116588	Backbone_F	258	258
LIN_5_cluster	LIN_5_cluster_number1851	5f485700677a555f982464f2	SRR10116711	Backbone_F	258	258
LIN_5_cluster	LIN_5_cluster_number1852	5f489aa2677a55ed6c246a8e	SRR4017885	Backbone_F	258	258
LIN_5_cluster	LIN_5_cluster_number1853	5f48a3c8f87f39065d91d984	SRR5666530	Backbone_F	258	258
LIN_5_cluster	LIN_5_cluster_number1854	5f48bab0f87f39e3c091db39	SRR4017892	Backbone_F	258	258
LIN_5_cluster	LIN_5_cluster_number1855	5f48d40e64435f1615745e93	SRR5387250	Backbone_F	258	258
LIN_5_cluster	LIN_5_cluster_number1856	5f4926a2677a5544f124756d	SRR5666592	Backbone_F	258	258
LIN_5_cluster	LIN_5_cluster_number1857	5f493771f87f391bd091e64b	SRR9858832	Backbone_F	258	258
LIN_5_cluster	LIN_5_cluster_number1858	5f496eb764435f7a0e747556	SRR5386000	Backbone_F	258	258
LIN_5_cluster	LIN_5_cluster_number1859	5f497fd7677a55309c247d18	SRR5387243	Backbone_F	258	258
LIN_5_cluster	LIN_5_cluster_number1860	5f49884764435fa548747745	SRR4017893	Backbone_F	258	258
LIN_5_cluster	LIN_5_cluster_number1861	5f498f5164435fd26d7477d7	SRR5386056	Backbone_F	258	258
LIN_5_cluster	LIN_5_cluster_number1862	5f49e70d64435f4316747eb0	SRR5387346	Backbone_F	258	258
LIN_5_cluster	LIN_5_cluster_number1863	5f4a000264435fc933748082	SRR2134679	truncated	258	258
LIN_5_cluster	LIN_5_cluster_number1864	5f4a0fa6f87f39217f91f707	SRR5387277	Backbone_F	258	258
LIN_5_cluster	LIN_5_cluster_number1865	5f4a2597677a558064248970	SRR9858711	Backbone_F	258	258
LIN_5_cluster	LIN_5_cluster_number1866	5f4ce55e677a558e50248c1e	SRR9858704	Backbone_F	258	258
LIN_5_cluster	LIN_5_cluster_number1867	5f47cda0677a55530b245a2b	SRR6892702	Backbone_F	258	258
LIN_5_cluster	LIN_5_cluster_number1868	5f47d67364435f3223744836	SRR5387199	Backbone_F	258	258
LIN_5_cluster	LIN_5_cluster_number1869	5f47da3864435f2ec1744abe	SRR9858738	Backbone_F	258	258
LIN_5_cluster	LIN_5_cluster_number1870	5f47f1c464435f7cc6744ca0	SRR4414043	Backbone_F	258	258
LIN_5_cluster	LIN_5_cluster_number1871	5f486a40677a55ece92466fc	SRR9858736	truncated	258	258
LIN_5_cluster	LIN_5_cluster_number1872	5f48733cf87f39fef391cd81	SRR9858731	Backbone_D2	258	258
LIN_5_cluster	LIN_5_cluster_number1873	5f49376ff87f39758291e64a	SRR5387180	Backbone_F	258	258
LIN_5_cluster	LIN_5_cluster_number1874	5f495fee677a552f62247a59	SRR5666544	Backbone_F	258	258
LIN_5_cluster	LIN_5_cluster_number1875	5f498bfa64435f334e747796	SRR5666433	Backbone_F	258	258
LIN_5_cluster	LIN_5_cluster_number1876	5f49dab164435fc4ce747dcd	SRR9858677	Backbone_F	258	258
LIN_5_cluster	LIN_5_cluster_number1877	5f49dcea64435f0780747df3	SRR5666478	Backbone_F	258	258
LIN_5_cluster	LIN_5_cluster_number1878	5f49e5ac677a55f5e024845a	SRR8798065	Backbone_F	258	258
LIN_5_cluster	LIN_5_cluster_number1879	5f49eb58677a558d4b2484c7	SRR5666449	Backbone_F	258	258
LIN_5_cluster	LIN_5_cluster_number1880	5f49f12364435fe160747f8e	SRR9858810	Backbone_F	258	258
LIN_5_cluster	LIN_5_cluster_number1881	5f49fb8864435fc1b6748024	SRR9858740	Backbone_F	258	258
LIN_5_cluster	LIN_5_cluster_number1882	5f4a08c264435f7e42748134	SRR5387209	Backbone_F	258	258
LIN_5_cluster	LIN_5_cluster_number1883	5f47be4364435f90367445c6	SRR9647554	Backbone_F	258	258
LIN_5_cluster	LIN_5_cluster_number1884	5f47ed5f64435f5c77744c36	SRR11472895	Backbone_F	258	258
LIN_5_cluster	LIN_5_cluster_number1885	5f4844aff87f3973d891ca5d	SRR8199527	Backbone_F	258	258
LIN_5_cluster	LIN_5_cluster_number1886	5f491c98677a5578b324748a	SRR5973382	Backbone_F	258	258
LIN_5_cluster	LIN_5_cluster_number1887	5f49699d677a556651247b5d	SRR9858760	truncated	258	258
LIN_5_cluster	LIN_5_cluster_number1888	5f49bb7364435f7488747b55	SRR9858780	Backbone_F	258	258
LIN_5_cluster	LIN_5_cluster_number1889	5f49dfd664435f4236747e2c	SRR9858879	Backbone_F	258	258
LIN_5_cluster	LIN_5_cluster_number1890	5f4a00e9677a559fc4248698	SRR12352257	Backbone_F	258	258
LIN_5_cluster	LIN_5_cluster_number1891	5f48d73464435f2c87745ec7	SRR12352176	Backbone_F	258	258
LIN_5_cluster	LIN_5_cluster_number1892	5f495937f87f396edc91e903	SRR12352177	Backbone_F	258	258
LIN_5_cluster	LIN_5_cluster_number1893	5f49c41a677a55e9cd24823f	SRR12352171	Backbone_F	258	258
LIN_5_cluster	LIN_5_cluster_number1894	5f47c78e677a551c26245978	ERR3712757	Backbone_C	258	895
LIN_5_cluster	LIN_5_cluster_number1895	5f49c548f87f3979c691f12c	SRR10673209	truncated	395	395
LIN_5_cluster	LIN_5_cluster_number1896	5f49855b677a555e73247d70	SRR10482465	Backbone_C	11059	11900
LIN_5_cluster	LIN_5_cluster_number1897	5f49aa22677a558874248070	SRR2033752	Backbone_C	11059	11900
LIN_5_cluster	LIN_5_cluster_number1898	5f49fab4f87f39730991f54b	SRR8174937	Backbone_D2	39	39
LIN_5_cluster	LIN_5_cluster_number1899	5f48764b64435fe9e47456e1	ERR3712467	Backbone_D2	39	39
LIN_5_cluster	LIN_5_cluster_number1900	5f49f1a6f87f39647791f492	SRR11841858	Backbone_D2	39	39
LIN_5_cluster	LIN_5_cluster_number1901	5f49f531f87f39bf1c91f4d7	ERR3712448	Backbone_D2	39	39
LIN_5_cluster	LIN_5_cluster_number1902	5f4a1cc764435f85f874829c	SRR11841871	Backbone_D2	39	39
LIN_5_cluster	LIN_5_cluster_number1903	5f486608f87f39a93a91cc81	SRR10377165	truncated	39	39
LIN_5_cluster	LIN_5_cluster_number1904	5f499e33f87f39d47b91ee2b	ERR4008011	Backbone_D2	39	39
LIN_5_cluster	LIN_5_cluster_number1905	5f3a6c592ff7d26e0c85cb5e	ERR1852891	Backbone_F	39	10192
LIN_5_cluster	LIN_5_cluster_number1906	5f3a6c592ff7d2fa4f85cbb8	ERR1852981	Backbone_F	39	10192
LIN_5_cluster	LIN_5_cluster_number1907	5f2d9213f7578a6148a38bf3	ERR4781811	Backbone_F	39	10192
LIN_5_cluster	LIN_5_cluster_number1908	5f2d9213f7578af4eea38b89	ERR4635183	Backbone_F	39	10192
LIN_5_cluster	LIN_5_cluster_number1909	5f499367f87f39151e91edd1	SRR3051118	Backbone_F	39	10195
LIN_5_cluster	LIN_5_cluster_number1910	5f49f11164435ff7fb747f7e	SRR3051119	Backbone_F	39	10195
LIN_5_cluster	LIN_5_cluster_number1911	5f49b41064435f27ef747a95	SRR11281522	Backbone_F	39	10195
LIN_5_cluster	LIN_5_cluster_number1912	5f4a26d0f87f39799c91f881	SRR11281545	Backbone_F	39	10195
LIN_5_cluster	LIN_5_cluster_number1913	5f48b102677a55823f246bd7	SRR10905796	Backbone_C	12	10130
LIN_5_cluster	LIN_5_cluster_number1914	5f49fb9164435f0b5074802c	SRR10905795	Backbone_C	12	10130
LIN_5_cluster	LIN_5_cluster_number1915	5f49936464435f995f747832	DRR178385	Backbone_C	12	10130
LIN_5_cluster	LIN_5_cluster_number1916	5f47fe4cf87f396c2f91c541	DRR120598	Backbone_C	12	10148
LIN_5_cluster	LIN_5_cluster_number1917	5f48b981f87f399dd791db19	SRR1582896	Backbone_E	12	941
LIN_5_cluster	LIN_5_cluster_number1918	5f49b8d564435f9570747afa	SRR10500271	Backbone_C	12	10559
LIN_5_cluster	LIN_5_cluster_number1919	5f48e32564435f6301745fbf	ERR1877994	Backbone_C	11295	12240
LIN_5_cluster	LIN_5_cluster_number1920	5f499c66f87f397ce691ee03	ERR1877995	Backbone_C	11295	12240
LIN_5_cluster	LIN_5_cluster_number1921	5f47f9f0f87f394bef91c4ea	ERR1761538	Backbone_F	37	37
LIN_5_cluster	LIN_5_cluster_number1922	5f490d9f64435f5b02746320	ERR349747	Backbone_F	37	37
LIN_5_cluster	LIN_5_cluster_number1923	5f499b82677a5594a4247f49	ERR349798	Backbone_F	37	37
LIN_5_cluster	LIN_5_cluster_number1924	5f3a6c592ff7d222e985cba2	ERR1852959	Backbone_F	37	37
LIN_5_cluster	LIN_5_cluster_number1925	5f489c1c677a550574246aae	SRR10490445	Backbone_F	37	37
LIN_5_cluster	LIN_5_cluster_number1926	5f49342e677a551d472476b1	SRR5386217	Backbone_F	37	37
LIN_5_cluster	LIN_5_cluster_number1927	5f493f6f677a55f7612477e2	SRR9858754	truncated	37	37
LIN_5_cluster	LIN_5_cluster_number1928	5f49405764435f3e747470b3	SRR5386314	Backbone_F	37	37
LIN_5_cluster	LIN_5_cluster_number1929	5f496b5ef87f39c72791ea98	SRR5386230	Backbone_F	37	37
LIN_5_cluster	LIN_5_cluster_number1930	5f4983eff87f39693691ecb1	SRR9858697	truncated	37	37
LIN_5_cluster	LIN_5_cluster_number1931	5f49910164435f219d7477f4	SRR5386297	Backbone_F	37	37
LIN_5_cluster	LIN_5_cluster_number1932	5f49ab96f87f39d80f91ef8b	SRR3982100	Backbone_F	37	37
LIN_5_cluster	LIN_5_cluster_number1933	5f48216c64435f00a7745042	ERR1616429	Backbone_F	37	37
LIN_5_cluster	LIN_5_cluster_number1934	5f4822aaf87f3943a491c80a	ERR1616370	Backbone_F	37	37
LIN_5_cluster	LIN_5_cluster_number1935	5f487f82677a551974246869	ERR1618843	Backbone_F	37	37
LIN_5_cluster	LIN_5_cluster_number1936	5f48bf0164435f2017745ccd	ERR1618840	Backbone_F	37	37
LIN_5_cluster	LIN_5_cluster_number1937	5f48f9db64435fdfe274617a	ERR1616687	Backbone_F	37	37
LIN_5_cluster	LIN_5_cluster_number1938	5f4997bc677a556593247edf	ERR1618830	Backbone_F	37	37
LIN_5_cluster	LIN_5_cluster_number1939	5f49e15764435f73f8747e4e	ERR1618824	Backbone_F	37	37
LIN_5_cluster	LIN_5_cluster_number1940	5f47d7d364435fd06274484e	SRR5386925	Backbone_F	37	37
LIN_5_cluster	LIN_5_cluster_number1941	5f49e50cf87f392a3f91f3bd	ERR2303466	Backbone_F	37	37
LIN_5_cluster	LIN_5_cluster_number1942	5f49efebf87f39402591f489	ERR2303446	Backbone_F	37	37
LIN_5_cluster	LIN_5_cluster_number1943	5f3a6c592ff7d261e785cbc3	ERR1852992	Backbone_F	37	37
LIN_5_cluster	LIN_5_cluster_number1944	5f48981af87f39276391d878	ERR2586391	Backbone_F	37	37
LIN_5_cluster	LIN_5_cluster_number1945	5f48fffcf87f39066391e0fe	SRR5387231	Backbone_F	37	37
LIN_5_cluster	LIN_5_cluster_number1946	5f492947f87f3954c591e4c4	SRR5387204	Backbone_F	37	37
LIN_5_cluster	LIN_5_cluster_number1947	5f4ce4fe677a5557b3248bcf	ERR3164630	Backbone_F	37	37
LIN_5_cluster	LIN_5_cluster_number1948	5f4816b5f87f39072a91c746	SRR8199623	Backbone_F	37	37
LIN_5_cluster	LIN_5_cluster_number1949	5f48684964435fa1157455ef	ERR2652658	Backbone_F	37	37
LIN_5_cluster	LIN_5_cluster_number1950	5f48a57f64435f8ada745a8f	SRR5973383	Backbone_F	37	37
LIN_5_cluster	LIN_5_cluster_number1951	5f48dda3677a555b53246f51	SRR11267873	Backbone_F	37	37
LIN_5_cluster	LIN_5_cluster_number1952	5f49139264435f6b49746c32	SRR11267879	Backbone_F	37	37
LIN_5_cluster	LIN_5_cluster_number1953	5f49469b64435f346974718b	ERR2652656	Backbone_F	37	37
LIN_5_cluster	LIN_5_cluster_number1954	5f4990f864435fa3487477f0	SRR5973403	Backbone_F	37	37
LIN_5_cluster	LIN_5_cluster_number1955	5f49a27bf87f3929b591ee76	ERR2652657	Backbone_F	37	37
LIN_5_cluster	LIN_5_cluster_number1956	5f49ba4164435febcd747b28	SRR11267876	Backbone_F	37	37
LIN_5_cluster	LIN_5_cluster_number1957	5f49ea15677a55808a24849a	ERR2652659	Backbone_F	37	37
LIN_5_cluster	LIN_5_cluster_number1958	5f48cdd264435f55b4745e02	DRR065638	Backbone_F	37	10226
LIN_5_cluster	LIN_5_cluster_number1959	5f48ed6b677a55178e2470b4	DRR065643	Backbone_F	37	10226
LIN_5_cluster	LIN_5_cluster_number1960	5f494ec1f87f3910e791e837	DRR065642	Backbone_F	37	10226
LIN_5_cluster	LIN_5_cluster_number1961	5f49547364435f22b77472f1	DRR065640	truncated	37	10226
LIN_5_cluster	LIN_5_cluster_number1962	5f47e02e64435f3733744b49	DRR120606	Backbone_F	37	10226
LIN_5_cluster	LIN_5_cluster_number1963	5f47e56d677a556521245bf4	DRR120571	Backbone_F	37	10226
LIN_5_cluster	LIN_5_cluster_number1964	5f48b70c64435f1cc2745bf3	DRR120572	Backbone_F	37	10226
LIN_5_cluster	LIN_5_cluster_number1965	5f48c5a4f87f39aba291dc5a	DRR120587	Backbone_F	37	10226
LIN_5_cluster	LIN_5_cluster_number1966	5f48d2ed677a557e90246e82	DRR120601	Backbone_F	37	10226
LIN_5_cluster	LIN_5_cluster_number1967	5f48df69f87f39264491de33	DRR120586	truncated	37	10226
LIN_5_cluster	LIN_5_cluster_number1968	5f4947a964435f8dba747198	DRR120567	Backbone_F	37	10226
LIN_5_cluster	LIN_5_cluster_number1969	5f4967e2f87f39581791ea51	DRR120599	Backbone_F	37	10226
LIN_5_cluster	LIN_5_cluster_number1970	5f498849677a5569a6247da3	DRR120573	Backbone_F	37	10226
LIN_5_cluster	LIN_5_cluster_number1971	5f49e2b264435f371c747e60	DRR120589	Backbone_F	37	10226
LIN_5_cluster	LIN_5_cluster_number1972	5f481c29f87f39f83291c78c	SRR12102924	Backbone_F	37	10226
LIN_5_cluster	LIN_5_cluster_number1973	5f48eaee677a557ca7247062	ERR1616762	Backbone_F	37	10094
LIN_5_cluster	LIN_5_cluster_number1974	5f47ff25677a55617c245e43	SRR10905995	Backbone_F	37	10094
LIN_5_cluster	LIN_5_cluster_number1975	5f49163064435f0000746c80	ERR1740538	Backbone_F	37	10094
LIN_5_cluster	LIN_5_cluster_number1976	5f486c4cf87f39708691ccea	SRR8174979	Backbone_F	37	10233
LIN_5_cluster	LIN_5_cluster_number1977	5f2d9213f7578a4abfa387b4	ERR4795432	truncated	37	10233
LIN_5_cluster	LIN_5_cluster_number1978	5f2d9213f7578a7e87a387b2	ERR4795871	truncated	37	10233
LIN_5_cluster	LIN_5_cluster_number1979	5f48c785f87f392cca91dc77	SRR10906101	Backbone_F	37	10233
LIN_5_cluster	LIN_5_cluster_number1980	5f48babbf87f393c6c91db44	DRR065618	Backbone_F	37	3805
LIN_5_cluster	LIN_5_cluster_number1981	5f48a98b64435fc907745afa	SRR8767541	Backbone_F	37	10074
LIN_5_cluster	LIN_5_cluster_number1982	5f48056764435f9d03744e20	SRR5283489	Backbone_F	37	3648
LIN_5_cluster	LIN_5_cluster_number1983	5f480c31f87f3948c591c676	ERR1616437	Backbone_F	37	3648
LIN_5_cluster	LIN_5_cluster_number1984	5f488d52f87f394a4991d7d4	ERR1616761	Backbone_F	37	3648
LIN_5_cluster	LIN_5_cluster_number1985	5f494a34677a5578fb2478a3	SRR5666496	Backbone_F	37	3648
LIN_5_cluster	LIN_5_cluster_number1986	5f4a170ff87f3922f991f770	SRR5386120	Backbone_F	37	3648
LIN_5_cluster	LIN_5_cluster_number1987	5f486769677a555dc62466b5	SRR3051213	Backbone_F	37	309
LIN_5_cluster	LIN_5_cluster_number1988	5f3a6c592ff7d2fc8a85cbb5	ERR1852978	Backbone_F	37	309
LIN_5_cluster	LIN_5_cluster_number1989	5f47f255677a556e98245d3a	SRR4065664	Backbone_F	37	309
LIN_5_cluster	LIN_5_cluster_number1990	5f480384677a5550f8245e97	SRR5666623	Backbone_F	37	309
LIN_5_cluster	LIN_5_cluster_number1991	5f48202e64435f2014745021	ERR1616342	Backbone_F	37	10066
LIN_5_cluster	LIN_5_cluster_number1992	5f48c9e1677a55053f246db0	ERR1616728	Backbone_F	37	10066
LIN_5_cluster	LIN_5_cluster_number1993	5f48ad2cf87f392a6391da4e	SRR5973302	Backbone_F	37	10134
LIN_5_cluster	LIN_5_cluster_number1994	5f49b6c7677a55de97248187	SRR6844985	Backbone_F	37	3719
LIN_5_cluster	LIN_5_cluster_number1995	5f2d9213f7578aae84a38864	ERR4795603	Backbone_F	37	3719
LIN_5_cluster	LIN_5_cluster_number1996	5f4a124e64435fade07481aa	SRR5973391	Backbone_F	37	3719
LIN_5_cluster	LIN_5_cluster_number1997	5f49d09664435f4007747d0a	SRR5082345	Backbone_F	37	10010
[truncated: 2,231 more rows]

## Sheet: Table S3
Table S3. Distribution of STs in the sublineages encompassing the high-risk clones*. SLs are defined based on a 190 cgMLST allelic mismatch threshold**.
Sublineages	ST***	N
SL14	ST14	335
SL14	ST2096	84
SL14	ST14-1LV	8
SL14	ST3392	4
SL14	ST995	3
SL14	ST14-2LV	2
SL14	ST15	1
SL14	ST78	1
SL14	ST972	1
SL15	ST15	816
SL15	ST15-1LV	14
SL15	ST709	5
SL15	ST1844	2
SL15	ST3299	2
SL15	ST4019	2
SL15	ST132-1LV	1
SL15	ST2237	1
SL15	ST2290	1
SL15	ST2299	1
SL15	ST326	1
SL15	ST3499	1
SL15	ST655	1
SL17	ST16	433
SL17	ST17	254
SL17	ST20	106
SL17	ST336	47
SL17	ST636-1LV	14
SL17	ST636	11
SL17	ST1440	9
SL17	ST1412	6
SL17	ST16-1LV	5
SL17	ST17-1LV	5
SL17	ST22	5
SL17	ST2504	3
SL17	ST2935	2
SL17	ST1123	1
SL17	ST18	1
SL17	ST2252	1
SL17	ST2359	1
SL17	ST2654	1
SL17	ST2695	1
SL17	ST2797	1
SL17	ST2935-1LV	1
SL17	ST3500	1
SL17	ST3515	1
SL17	ST3640	1
SL17	ST3651	1
SL17	ST3703	1
SL17	ST4083	1
SL17	ST422	1
SL17	ST4429	1
SL17	ST957-1LV	1
SL101	ST101	490
SL101	ST2502	13
SL101	ST2017	3
SL101	ST101-1LV	2
SL101	ST1685	1
SL101	ST2633	1
SL101	ST3459	1
SL101	ST3670	1
SL101	ST401	1
SL147	ST147	598
SL147	ST392	74
SL147	ST273	40
SL147	ST273-1LV	11
SL147	ST147-1LV	10
SL147	ST1922-1LV	1
SL147	ST2084	1
SL147	ST2353	1
SL147	ST392-1LV	1
SL147	ST580	1
SL231	ST231	305
SL231	ST1190	2
SL231	ST231-1LV	1
SL258	ST258	2985
SL258	ST11	1166
SL258	ST512	613
SL258	ST340	133
SL258	ST437	124
SL258	ST258-1LV	20
SL258	ST418	13
SL258	ST895	9
SL258	ST11-1LV	8
SL258	ST3359	7
SL258	ST1199	4
SL258	ST379	4
SL258	ST855	4
SL258	ST868	4
SL258	ST1519	3
SL258	ST1640	3
SL258	ST3631	3
SL258	ST1481	2
SL258	ST2018	2
SL258	ST340-1LV	2
SL258	ST3627	2
SL258	ST3795	2
SL258	ST833	2
SL258	ST1326	1
SL258	ST2948	1
SL258	ST3498	1
SL258	ST3587	1
SL258	ST3666	1
SL258	ST3810	1
SL258	ST512-1LV	1
SL258	ST745	1
SL307	ST307	1001
SL307	ST307-1LV	20
SL307	ST2975	16
SL307	ST3248	7
SL307	ST2499	2
SL307	ST307-2LV	1
[truncated: 3 more rows]

## Sheet: Table S4
Table S4. Distribution and amino acid sequences of the main individual loop variants (prevalence >1%) among the LIN 5 dataset. The LIN 5 dataset corresponds to a clustering of the 16,086 genomes to remove very closely related genomes with ≤ 10 coregenome-MLST allele mismatches.
[truncated: 25 more rows]

[truncated: 6 more sheets: Table S5, Table S6, Table S7, Table S8, Table S9, Table S10]
